# Supplementary material for: Modulation of gut microbiota by berberine and metformin during the treatment of high-fat diet-induced obesity in rats
Source: Sci Rep. 2015 Sep 23;5:14405. doi: 10.1038/srep14405 (PMC4585776; doi:10.1038/srep14405)
Supplement: Supplementary Table S1 [file srep14405-s2.xls]

## Sheet: Sheet1
Position_tree	OTU_name	Taxonomy	Relative_abundance (%)					Trend *				P value_Mann-Whitney U test
			NCD	HFD	HFD+BBR200	HFD+BBR100	HFD+MET200	HFD+BBR200	HFD+BBR100	HFD+MET200	Kruskalwallis test	NCD vs HFD	HFD vs HFD+BBR200	HFD vs HFD+BBR100	HFD vs HFD+MET200
1	U00000081	Proteobacteria; Gammaproteobacteria; Enterobacteriales; Enterobacteriaceae; Escherichia/Shigella	0.0549136	0.0543008	14.8808	1.61038	0.27699	↑	↑	↑	2.81e-07	0.7721	0.0001	0.0003	0.966
2	U00237695	Proteobacteria; Betaproteobacteria; Burkholderiales; Sutterellaceae; Parasutterella	0	0	0.140357	0.0312587	0.0476824	↑	↑	↑	1.54e-06	NaN	0.0001	0.006	0.006
3	U00000494	Proteobacteria; Betaproteobacteria; Burkholderiales; Sutterellaceae; Parasutterella	0.1528	0.170555	4.60246	1.40384	1.41462	↑	↑	↑	8.17e-07	0.9698	0.0002	0.0006	0.0036
4	U00000407	Proteobacteria; Epsilonproteobacteria; Campylobacterales; Helicobacteraceae; Helicobacter	1.64267	0.250633	0	0	0.293564	↓	↓	↑	1.93e-05	0.0139	0.0008	0.0008	0.6675
5	U00000484	Proteobacteria; Deltaproteobacteria; Desulfovibrionales; Desulfovibrionaceae; Bilophila	0.00931966	0	1.94935	0.0393849	0.00298329	↑	↑	↑	3.39e-07	0.3681	0.0001	0.0779	0.3681
6	U00309840	Proteobacteria; Deltaproteobacteria; Desulfovibrionales; Desulfovibrionaceae; Bilophila	0	0	0.248493	0.00599815	0	↑	↑	→	2.58e-06	NaN	0.0008	0.1681	NaN
7	U00436156	Proteobacteria; Deltaproteobacteria; Desulfovibrionales; Desulfovibrionaceae;	0.89261	1.00067	0.0252738	0.449109	2.76905	↓	↓	↑	2.51e-06	0.7337	0.001	0.0376	0.014
8	U00000261	Bacteroidetes; Bacteroidia; Bacteroidales; Bacteroidaceae; Bacteroides	0.00517331	0.0317015	0.500678	0.871354	0.057155	↑	↑	↑	3.17e-05	0.2343	0.146	0.0001	0.4426
9	U00000006	Bacteroidetes; Bacteroidia; Bacteroidales; Bacteroidaceae; Bacteroides	0.096979	0.826811	7.72132	5.54335	1.69034	↑	↑	↑	5.07e-06	0.0115	0.0073	0.0028	0.0452
10	U00000076	Bacteroidetes; Bacteroidia; Bacteroidales; Bacteroidaceae; Bacteroides	0.0128314	0.0400146	0.627544	1.48542	0.136213	↑	↑	↑	4.82e-06	0.5848	0.0435	0.0001	0.0097
11	U00000002	Bacteroidetes; Bacteroidia; Bacteroidales; Bacteroidaceae; Bacteroides	0.0497851	0.0853229	0.398649	2.24461	0.43328	↑	↑	↑	7.25e-06	0.4238	0.3343	0.0002	0.0028
12	U00797917	Bacteroidetes; Bacteroidia; Bacteroidales; Prevotellaceae; Prevotella	0.0829357	0.0124196	0.0116414	0.210473	0.00461255	↓	↑	↓	8.69e-05	0.4562	0.6704	0.0008	0.5842
13	U00800841	Bacteroidetes; Bacteroidia; Bacteroidales; Prevotellaceae; Prevotella	0.0127524	0.095749	0	0	0.279396	↓	↓	↑	0.000112	0.244	0.035	0.035	0.0931
14	U00797839	Bacteroidetes; Bacteroidia; Bacteroidales; Prevotellaceae; Prevotella	0.0219336	0.212687	0	0	0.917891	↓	↓	↑	6.01e-05	0.1575	0.006	0.006	0.0718
15	U00459850	Bacteroidetes; Bacteroidia; Bacteroidales; ;	0.647485	0.24655	0	0.00684697	0	↓	↓	↓	4.21e-08	0.014	0.0008	0.0019	0.0008
16	U00804685	Bacteroidetes; Bacteroidia; Bacteroidales; ;	0.00612314	0.274768	0	0	0.276114	↓	↓	↑	1.11e-06	0.0006	0.0002	0.0002	0.7333
17	U00000964	Bacteroidetes; Bacteroidia; Bacteroidales; ;	0.231462	0.0940917	0	0.00413565	0.0791815	↓	↓	↓	4.39e-06	0.0207	0.006	0.0187	0.7869
18	U00028067	Bacteroidetes; Bacteroidia; Bacteroidales; ;	0.283354	0.0029994	0	0.850212	0.00461255	↓	↑	↑	3.93e-08	0.0004	0.3681	0.0001	1
19	U00453840	Bacteroidetes; Bacteroidia; Bacteroidales; Porphyromonadaceae;	0.304591	0	0	0.407619	0.00202388	→	↑	↑	5.56e-07	0.0008	NaN	0.0002	0.3681
20	U00000650	Bacteroidetes; Bacteroidia; Bacteroidales; Porphyromonadaceae;	1.01735	2.51576	0.0110973	0.0116713	0.952769	↓	↓	↓	1.34e-07	0.0452	0.0001	0.0001	0.0312
21	U00026711	Bacteroidetes; Bacteroidia; Bacteroidales; Porphyromonadaceae;	0.126826	0.0621633	0	0	0.0061996	↓	↓	↓	4.42e-06	0.0735	0.006	0.006	0.0296
22	U00000839	Bacteroidetes; ; ; ;	1.19096	0.342423	0.00613666	0	0	↓	↓	↓	4.14e-08	0.0028	0.0025	0.0008	0.0008
23	U00453387	Bacteroidetes; Bacteroidia; Bacteroidales; Porphyromonadaceae; Barnesiella	0.00385951	0.00255167	0	0.153353	0.0129759	↓	↑	↑	5.05e-05	1	0.3681	0.0014	0.2796
24	U00001388	Bacteroidetes; Bacteroidia; Bacteroidales; Porphyromonadaceae; Barnesiella	0.254774	0.0985226	0.00517331	4.02702	0.293528	↓	↑	↑	6.98e-06	0.1015	0.0063	0.0024	0.0045
25	U00001491	Bacteroidetes; Bacteroidia; Bacteroidales; Porphyromonadaceae;	0.584512	0.274129	0	0	0.458171	↓	↓	↑	1.37e-07	0.0452	0.0001	0.0001	0.1212
26	U00000305	Bacteroidetes; Bacteroidia; Bacteroidales; Porphyromonadaceae;	0.375742	0.663927	0.00399361	0.00372024	0	↓	↓	↓	1.27e-06	0.9698	0.0014	0.0014	0.0008
27	U00000886	Bacteroidetes; Bacteroidia; Bacteroidales; Porphyromonadaceae;	0.516729	0.268773	0	0.00474333	0.51461	↓	↓	↑	6.97e-06	0.2729	0.0008	0.0025	0.3624
28	U00030880	Bacteroidetes; Bacteroidia; Bacteroidales; Porphyromonadaceae; Barnesiella	0.0397445	0.395563	0	0	0.228269	↓	↓	↓	9.16e-08	0.0002	0.0001	0.0001	0.0757
29	U00805811	Bacteroidetes; Bacteroidia; Bacteroidales; Porphyromonadaceae;	0.477622	0.736196	0.00952835	0	0.159676	↓	↓	↓	2.42e-07	0.8501	0.0001	0.0001	0.0171
30	U00000609	Bacteroidetes; Bacteroidia; Bacteroidales; Porphyromonadaceae;	1.08294	0.931228	0.00399361	0	0.592513	↓	↓	↓	6.55e-07	0.7913	0.0004	0.0002	0.2897
31	U00000497	Bacteroidetes; Bacteroidia; Bacteroidales; Porphyromonadaceae; Barnesiella	0.989261	0.490953	0	0.00466853	0.00913349	↓	↓	↓	1.53e-06	0.2116	0.0008	0.0014	0.0025
32	U00000154	Bacteroidetes; Bacteroidia; Bacteroidales; Porphyromonadaceae;	0.291883	0.149896	0.0027933	0.00413565	0.75515	↓	↓	↑	1.45e-06	0.255	0.0063	0.0082	0.0072
33	U00005346	Bacteroidetes; Bacteroidia; Bacteroidales; Porphyromonadaceae;	0.585538	0.453362	0.00798722	0.942386	0.0731103	↓	↑	↓	1.09e-05	0.1211	0.0019	0.0448	0.0746
34	U00001406	Bacteroidetes; Bacteroidia; Bacteroidales; Porphyromonadaceae;	0.782441	0.15583	0	0	0.0238152	↓	↓	↓	2.07e-07	0.0172	0.0008	0.0008	0.0385
35	U00812452	Bacteroidetes; Bacteroidia; Bacteroidales; Porphyromonadaceae; Barnesiella	0	0.535139	0	0	1.18873	↓	↓	↑	1.69e-08	0.0001	0.0001	0.0001	0.162
36	U00000837	Bacteroidetes; Bacteroidia; Bacteroidales; Porphyromonadaceae;	0.00258665	0.538038	0	0.00481812	0.412795	↓	↓	↓	6.5e-07	0.0001	0.0001	0.0001	0.344
37	U00009763	Bacteroidetes; Bacteroidia; Bacteroidales; Porphyromonadaceae; Barnesiella	1.14386	1.77223	0.00359971	0	2.44177	↓	↓	↑	3.15e-07	0.8501	0.0001	0.0001	0.4274
38	U00462521	Bacteroidetes; Bacteroidia; Bacteroidales; Porphyromonadaceae;	0.628015	1.17069	0	0.00342349	1.5078	↓	↓	↑	8.33e-08	0.4274	0.0001	0.0001	0.5708
39	U00002709	Bacteroidetes; Bacteroidia; Bacteroidales; Porphyromonadaceae;	1.37912	1.78781	0.00875778	0.00514933	0.00607165	↓	↓	↓	1.53e-07	0.3847	0.0006	0.0004	0.0004
40	U00006821	Bacteroidetes; Bacteroidia; Bacteroidales; Porphyromonadaceae; Butyricimonas	0.898788	0.384197	0	0.0020202	0.19247	↓	↓	↓	5.46e-07	0.0211	0.0008	0.0014	0.3057
41	U00000206	Bacteroidetes; Bacteroidia; Bacteroidales; Porphyromonadaceae;	0.454609	0.265677	0.00523013	0	0.0171694	↓	↓	↓	3.42e-07	0.0639	0.0019	0.0008	0.0079
42	U00000394	Bacteroidetes; Bacteroidia; Bacteroidales; Rikenellaceae; Alistipes	0.00854969	0	0.0337802	0.888567	0.0155343	↑	↑	↑	6.29e-07	0.1681	0.0779	0.0001	0.1681
43	U00005559	Bacteroidetes; Bacteroidia; Bacteroidales; Rikenellaceae; Alistipes	0.237528	0.101311	0	0.00656168	0.0554674	↓	↓	↓	4.96e-05	0.0423	0.035	0.1236	1
44	U00801961	; ; ; ;	0.475688	0.202134	0	0.00257467	0	↓	↓	↓	5.27e-07	0.139	0.006	0.0147	0.006
45	U00000163	Fusobacteria; Fusobacteria; Fusobacteriales; Fusobacteriaceae; Fusobacterium	0.00471921	0.0277778	4.49096	2.82776	0	↑	↑	↓	1.14e-08	1	0.0001	0.0001	0.3681
46	U00000475	Actinobacteria; Actinobacteria; Coriobacteriales; Coriobacteriaceae;	0.00669059	0.0598966	0.0552888	0.0389615	0.365914	↓	↓	↑	0.000176	0.1008	0.9356	1	0.0069
47	U00002212	Firmicutes; Clostridia; Clostridiales; Lachnospiraceae; Roseburia	0.152824	0.563135	0.0299567	0.253636	0.523289	↓	↓	↓	4.85e-05	0.0168	0.0004	0.064	0.9097
48	U00000207	Firmicutes; Clostridia; Clostridiales; Ruminococcaceae;	0.910997	0.868404	0.00875778	0.77771	2.64679	↓	↓	↑	6.11e-06	0.7337	0.0001	0.0257	0.1212
49	U00003193	Firmicutes; Clostridia; Clostridiales; Lachnospiraceae; Blautia	0.158922	2.67985	6.23097	5.49006	2.94985	↑	↑	↑	4.34e-06	0.0022	0.0036	0.0091	0.1212
50	U00001239	Firmicutes; Clostridia; Clostridiales; Lachnospiraceae;	0.505572	0.238032	0.00819083	0.142458	0.0568923	↓	↓	↓	3.74e-05	0.0257	0.0025	0.4256	0.0695
51	U00008680	Firmicutes; Clostridia; Clostridiales; Lachnospiraceae;	0.0119657	0.724514	0	0.019685	0.00202388	↓	↓	↓	7.92e-05	0.0063	0.0008	0.0033	0.0014
52	U00000020	Firmicutes; Clostridia; Clostridiales; Lachnospiraceae;	0.00444642	0	0.40691	0.0890693	0.00425894	↑	↑	↑	3.72e-06	0.3681	0.0002	0.0022	0.3681
53	U00000396	Firmicutes; Clostridia; Clostridiales; Lachnospiraceae;	0.353047	0.321638	0	0	0.505552	↓	↓	↑	2.19e-06	0.9698	0.0002	0.0002	0.9096
54	U00026273	Firmicutes; Clostridia; Clostridiales; Lachnospiraceae;	0.0125478	0.555736	0	0	0	↓	↓	↓	2.13e-07	0.0008	0.0002	0.0002	0.0002
55	U00029306	Firmicutes; Clostridia; Clostridiales; Lachnospiraceae; Anaerostipes	0.944758	0.0102067	0	0	0	↓	↓	↓	3.9e-09	0.0001	0.3681	0.3681	0.3681
56	U00000691	Firmicutes; Clostridia; Clostridiales; Ruminococcaceae;	0.534754	0.0920774	0	0.0628424	0.00404776	↓	↓	↓	2.49e-06	0.0016	0.0149	0.8717	0.0503
57	U00463956	Firmicutes; Clostridia; Clostridiales; Ruminococcaceae; Ruminococcus	0.150761	0.008726	0	0	0.00202388	↓	↓	↓	5.38e-06	0.0025	0.3681	0.3681	1
58	U00804005	Firmicutes; Clostridia; Clostridiales; Lachnospiraceae;	0.0512364	0.229165	0	0	0	↓	↓	↓	9.94e-06	0.0695	0.0008	0.0008	0.0008
59	U00438597	Firmicutes; Clostridia; Clostridiales; Lachnospiraceae;	0.0574959	0.240586	0	0.00466853	0.0313885	↓	↓	↓	3.95e-06	0.0036	0.0002	0.0004	0.0023
60	U01142112	Firmicutes; Clostridia; Clostridiales; Lachnospiraceae;	0.113881	0.00255167	0	0.00466853	0	↓	↑	↓	4.83e-05	0.0049	0.3681	1	0.3681
61	U00164605	Firmicutes; Clostridia; Clostridiales; Lachnospiraceae;	0.342515	0	0.00476417	0	0	↑	→	→	1.14e-06	0.0008	0.3681	NaN	NaN
62	U00025753	Firmicutes; Clostridia; Clostridiales; Lachnospiraceae; Moryella	0.0393856	0.11769	0	0.00466853	0.384287	↓	↓	↑	2.97e-06	0.046	0.006	0.0187	0.0306
63	U00000012	Firmicutes; Clostridia; Clostridiales; Lachnospiraceae;	0.291087	0.0273995	0	0.00233427	0.00710961	↓	↓	↓	0.000233	0.0317	0.035	0.1012	0.2083
64	U00013476	Firmicutes; Clostridia; Clostridiales; Lachnospiraceae;	0.403302	1.64029	0.00399361	0.00656168	0.210456	↓	↓	↓	7.26e-07	0.0073	0.0001	0.0001	0.0013
65	U00808065	Firmicutes; Clostridia; Clostridiales; Lachnospiraceae;	0.174512	0.0370404	0	0.00233427	0	↓	↓	↓	4.38e-06	0.0155	0.0779	0.2343	0.0779
66	U00000879	Firmicutes; Clostridia; Clostridiales; Lachnospiraceae; Clostridium XlVa	1.61561	0.816557	0.0334456	0.921073	0.547445	↓	↑	↓	5.42e-06	0.014	0.0001	0.8501	0.0452
67	U00002256	Firmicutes; Clostridia; Clostridiales; Lachnospiraceae;	0.209635	0.0426826	0	0	0	↓	↓	↓	9.27e-06	0.0213	0.1681	0.1681	0.1681
68	U00001450	Firmicutes; Clostridia; Clostridiales; Lachnospiraceae; Lachnospiracea_incertae_sedis	0.0280619	0	0.173629	0.0189074	0.0116476	↑	↑	↑	5.94e-05	0.0779	0.0002	0.0149	0.0779
69	U00002066	Firmicutes; Clostridia; Clostridiales; Lachnospiraceae; Moryella	0.299804	0.297279	0.00388048	0.0610724	0.432925	↓	↓	↑	2.48e-05	0.8501	0.0004	0.0092	0.2897
70	U00453464	Firmicutes; ; ; ;	0.16877	0.00489476	0	0	0	↓	↓	↓	1.15e-07	0.0009	0.3681	0.3681	0.3681
71	U00042653	; ; ; ;	0.273834	0	0	0	0.0069979	→	→	↑	4.77e-09	0.0001	NaN	NaN	0.3681
72	U00164256	Firmicutes; Clostridia; Clostridiales; Lachnospiraceae; Clostridium XlVb	0.234918	0.197013	0	0	0	↓	↓	↓	1.64e-08	0.6776	0.0002	0.0002	0.0002
73	U01130390	Firmicutes; Clostridia; Clostridiales; Lachnospiraceae; Clostridium XlVb	0	0.248931	0	0	0	↓	↓	↓	1.83e-07	0.0008	0.0008	0.0008	0.0008
74	U00000550	; ; ; ;	0.00471921	0	0.343098	0.672756	0	↑	↑	→	5.41e-09	0.3681	0.0001	0.0001	NaN
75	U00001166	Firmicutes; Clostridia; Clostridiales; ;	0.0613671	0	0	0	0	→	→	→	1.83e-07	0.0008	NaN	NaN	NaN
76	U00164359	Firmicutes; Clostridia; Clostridiales; Ruminococcaceae; Clostridium IV	0	0	0.590249	0.0133216	0	↑	↑	→	1.81e-07	NaN	0.0002	0.1681	NaN
77	U00008098	Firmicutes; Clostridia; Clostridiales; Ruminococcaceae; Flavonifractor	0.429993	0.643073	0	0.0120453	0.424596	↓	↓	↓	4.51e-07	0.6232	0.0002	0.0004	0.3847
78	U00022935	Firmicutes; Clostridia; Clostridiales; Lachnospiraceae; Clostridium XlVb	0.00467071	0	0.0346371	0.520666	0.258385	↑	↑	↑	2.16e-07	0.3681	0.1681	0.0001	0.0002
79	U00000981	Firmicutes; Clostridia; Clostridiales; ;	0.319262	0.311562	0	0.108731	0.16444	↓	↓	↓	0.000218	0.6776	0.0002	0.1455	0.3068
80	U00439707	Firmicutes; Clostridia; Clostridiales; Ruminococcaceae;	0.363361	0.0481742	0.00722384	0.00342349	0	↓	↓	↓	0.0011	0.0357	0.4562	0.2343	0.0779
81	U00003481	Firmicutes; Clostridia; Clostridiales; Ruminococcaceae; Ruminococcus	1.07945	0.158791	0.0163446	0.00466853	0.0725973	↓	↓	↓	4.48e-05	0.0054	0.1722	0.0403	0.628
82	U00002723	Firmicutes; Clostridia; Clostridiales; Ruminococcaceae;	0.244467	0.0183711	0.0027933	0.00583254	0	↓	↓	↓	4.34e-06	0.0016	1	0.6704	0.3681
83	U00000406	Firmicutes; Clostridia; Clostridiales; Ruminococcaceae; Oscillibacter	1.15218	2.20113	0.0147017	1.44952	0.901903	↓	↓	↓	1.11e-05	0.0452	0.0001	0.2123	0.0113
84	U00000983	Firmicutes; Clostridia; Clostridiales; Ruminococcaceae; Oscillibacter	0.264285	0.262401	0	0.217742	0.102182	↓	↓	↓	0.000212	0.9698	0.0001	0.4725	0.063
85	U00000594	Firmicutes; Clostridia; Clostridiales; Ruminococcaceae; Oscillibacter	1.20691	1.41852	0.00952835	0.688005	1.5157	↓	↓	↑	2.51e-05	0.7913	0.0001	0.0312	0.9698
86	U00132882	Firmicutes; Clostridia; Clostridiales; Ruminococcaceae; Oscillibacter	0.410918	0.0921204	0.00399361	0	0.020387	↓	↓	↓	7.79e-07	0.0027	0.0147	0.006	0.1066
87	U00000595	Firmicutes; Clostridia; Clostridiales; Ruminococcaceae;	0.643095	0.0802821	0	0.00897074	0.0217217	↓	↓	↓	9.2e-06	0.0048	0.0779	0.5184	0.4318
88	U00005444	Firmicutes; Clostridia; Clostridiales; Ruminococcaceae; Flavonifractor	0.133954	0.66011	0	0.163818	0.401357	↓	↓	↓	1.84e-05	0.0209	0.0002	0.0255	0.4727
89	U00011957	Firmicutes; Clostridia; Clostridiales; Ruminococcaceae; Flavonifractor	0.558409	0.834329	0	0.315371	0.183036	↓	↓	↓	1.06e-05	0.2123	0.0002	0.0493	0.0021
90	U00799453	Firmicutes; Clostridia; Clostridiales; Ruminococcaceae; Flavonifractor	0.380747	0.527945	0	0	0.0265085	↓	↓	↓	6.97e-07	0.4055	0.0002	0.0002	0.0029
91	U00164428	Firmicutes; Clostridia; Clostridiales; Ruminococcaceae;	0.149439	0.229248	0	0.0164993	0.497691	↓	↓	↑	2.09e-06	0.7333	0.0002	0.0023	0.082
92	U00000707	Firmicutes; Clostridia; Clostridiales; Ruminococcaceae;	1.56566	0.278361	0.00476417	0.0205409	0.0790078	↓	↓	↓	4.91e-06	0.0026	0.0503	0.0766	0.3701
93	U00033878	Firmicutes; Clostridia; Clostridiales; Ruminococcaceae; Flavonifractor	0.0774421	0.385449	0	0.0196681	0.0425227	↓	↓	↓	7.85e-05	0.0187	0.0002	0.0014	0.0046
94	U00000792	Firmicutes; Clostridia; Clostridiales; Ruminococcaceae; Flavonifractor	0.216664	0.350218	0	0.0789365	0.239008	↓	↓	↓	5.72e-05	0.3256	0.0002	0.0124	0.5708
95	U00003505	Firmicutes; Clostridia; Clostridiales; Ruminococcaceae; Flavonifractor	0.56215	1.62056	0	0.13599	0.532315	↓	↓	↓	2.37e-07	0.0113	0.0001	0.0003	0.0058
96	U00208153	Firmicutes; Clostridia; Clostridiales; Eubacteriaceae; Eubacterium	0.301901	0.0217956	0	0	0.0144886	↓	↓	↓	3.91e-06	0.0017	0.1681	0.1681	0.6548
97	U00030870	Firmicutes; Clostridia; Clostridiales; ;	0.17288	0.0597917	0	0	0	↓	↓	↓	1.55e-05	0.0665	0.035	0.035	0.035
98	U00000331	Bacteroidetes; ; ; ;	0.803774	0.624719	0	0	0.713098	↓	↓	↑	6.63e-07	0.9698	0.0002	0.0002	0.5452
99	U00007276	; ; ; ;	0.298497	0.35235	0	0	0.00395413	↓	↓	↓	5.19e-08	0.0211	0.0008	0.0008	0.0025
100	U00034351	Firmicutes; Clostridia; Clostridiales; ;	0.316337	0.00825083	0	0	0.0335724	↓	↓	↑	9.99e-06	0.0014	0.3681	0.3681	0.046
101	U00002201	; ; ; ;	0.288022	0.0273707	0.0027933	0	0.0228906	↓	↓	↓	6.79e-07	0.0003	0.5036	0.1681	0.8038
102	U00001891	Firmicutes; Clostridia; Clostridiales; ;	0.124308	0.0089982	0	0	0.00202388	↓	↓	↓	6.34e-06	0.0033	0.3681	0.3681	1
103	U00803665	Firmicutes; Clostridia; Clostridiales; ;	0.147181	0	0	0	0.011046	→	→	↑	3.48e-06	0.0008	NaN	NaN	0.1681
104	U00027111	Firmicutes; ; ; ;	0.364295	0.213793	0	0	0.0993847	↓	↓	↓	1.4e-05	0.062	0.0149	0.0149	0.8085
105	U00004249	Firmicutes; Clostridia; Clostridiales; Lachnospiraceae; Clostridium XlVa	2.70414	0.833476	0	0.00877362	0.0130699	↓	↓	↓	4.95e-08	0.0022	0.0002	0.0006	0.0008
106	U00022573	Firmicutes; Erysipelotrichia; Erysipelotrichales; Erysipelotrichaceae; Allobaculum	0.0205718	0.0656273	0.0293467	0.0141776	0.290315	↓	↓	↑	0.000112	0.7096	0.8361	0.3517	0.0073
107	U00000499	Firmicutes; Erysipelotrichia; Erysipelotrichales; Erysipelotrichaceae; Allobaculum	0.0902519	0.28315	0.0417368	0.0994934	1.26118	↓	↓	↑	6.05e-05	0.4821	0.1378	1	0.0028
108	U00001116	Firmicutes; ; ; ;	0.730247	0.86537	0.00864465	0	0.103684	↓	↓	↓	1.7e-07	0.9698	0.0001	0.0001	0.0025
109	U00000272	; ; ; ;	0.666145	0.635583	0.00388048	0.00656168	1.27629	↓	↓	↑	3.39e-07	0.6776	0.0004	0.0004	0.1212
110	U00003420	Firmicutes; Clostridia; Clostridiales; Lachnospiraceae; Dorea	0	0.0239952	0.779594	0.431304	0	↑	↑	↓	5.64e-08	0.3681	0.0003	0.0007	0.3681
111	U00006205	Firmicutes; Clostridia; Clostridiales; Peptostreptococcaceae; Clostridium XI	0	0	0.733226	0.116652	0.00306185	↑	↑	↑	1.02e-07	NaN	0.0001	0.0149	0.3681
112	U00000133	Firmicutes; Bacilli; Lactobacillales; Lactobacillaceae; Lactobacillus	1.61872	0.0183711	0	0.0769996	0.00202388	↓	↑	↓	2.34e-07	0.0001	0.3681	0.5842	1
113	U01160251	Firmicutes; Erysipelotrichia; Erysipelotrichales; Erysipelotrichaceae; Allobaculum	0.00465983	0.0029994	0.386906	0.345015	0.0137435	↑	↑	↑	3.35e-08	1	0.0001	0.0001	0.2343
114	U00804007	Firmicutes; Erysipelotrichia; Erysipelotrichales; Erysipelotrichaceae; Allobaculum	0.0163561	0.0447417	1.59291	1.19334	0.0637807	↑	↑	↑	9.33e-08	0.2675	0.0002	0.0002	0.153
115	U00808391	Firmicutes; Erysipelotrichia; Erysipelotrichales; Erysipelotrichaceae; Allobaculum	0	0.0278386	0.689101	0.550252	0.034898	↑	↑	↑	3.94e-08	0.0779	0.0001	0.0002	0.1963
116	U01154512	Firmicutes; Erysipelotrichia; Erysipelotrichales; Erysipelotrichaceae; Allobaculum	0.00387898	0.00856898	0.251292	0.210982	0.0244654	↑	↑	↑	1.05e-07	1	0.0001	0.0001	0.1799
117	U00011248	Firmicutes; Erysipelotrichia; Erysipelotrichales; Erysipelotrichaceae; Allobaculum	0.0307495	0.127893	2.07129	1.07133	0.0721348	↑	↑	↓	2.67e-07	0.5182	0.0002	0.0005	0.5918
118	U00043735	Firmicutes; Erysipelotrichia; Erysipelotrichales; Erysipelotrichaceae; Allobaculum	0.00465983	0.0469486	0.453524	0.687185	0.0304234	↑	↑	↓	1.05e-06	0.0403	0.0036	0.0004	0.628
119	U00000409	Firmicutes; Erysipelotrichia; Erysipelotrichales; Erysipelotrichaceae; Allobaculum	0.148679	0.551467	8.69947	4.64069	0.243645	↑	↑	↓	7.02e-08	0.0187	0.0002	0.0002	0.082
120	U00007185	Firmicutes; Erysipelotrichia; Erysipelotrichales; Erysipelotrichaceae; Allobaculum	0.0141576	0.0442461	0.632228	0.391812	0.0488218	↑	↑	↑	9.03e-08	0.0934	0.0002	0.0002	0.9054
121	U00003325	Firmicutes; Erysipelotrichia; Erysipelotrichales; Erysipelotrichaceae; Allobaculum	0.00393856	0.0359213	0.0206532	0.00413565	0.184146	↓	↓	↑	7e-05	0.2343	0.5848	0.2343	0.0049
122	U00000022	Firmicutes; Erysipelotrichia; Erysipelotrichales; Erysipelotrichaceae; Allobaculum	0.0293406	0.140409	0.0438034	0.0402867	1.32188	↓	↓	↑	7.61e-06	0.0194	0.0718	0.062	0.0002
123	U00305232	Firmicutes; Erysipelotrichia; Erysipelotrichales; Erysipelotrichaceae; Allobaculum	0.0167346	0.0588014	1.38952	1.06684	0.0771279	↑	↑	↑	7.42e-08	0.376	0.0001	0.0001	0.1485
124	U00000607	Firmicutes; Erysipelotrichia; Erysipelotrichales; Erysipelotrichaceae;	0.0262852	0.233771	1.14109	0.239808	1.07322	↑	↑	↑	1.58e-06	0.0433	0.0022	0.5702	0.0045
125	U00785606	Firmicutes; Erysipelotrichia; Erysipelotrichales; Erysipelotrichaceae; Erysipelotrichaceae_incertae_sedis	0	0	0.132622	0.0379945	0	↑	↑	→	1.19e-05	NaN	0.0008	0.035	NaN
126	U00001267	Firmicutes; Erysipelotrichia; Erysipelotrichales; Erysipelotrichaceae; Erysipelotrichaceae_incertae_sedis	0	0	1.18469	0.153976	0	↑	↑	→	1.02e-08	NaN	0.0001	0.0008	NaN
127	U00003073	Firmicutes; Erysipelotrichia; Erysipelotrichales; Erysipelotrichaceae; Holdemania	0	0	0.301744	0.273144	0.0135624	↑	↑	↑	1.38e-08	NaN	0.0001	0.0001	0.1681
128	U00000999	; ; ; ;	0.518453	0.0997298	0	0	0.0971694	↓	↓	↓	2.48e-06	0.0032	0.035	0.035	0.9012
129	U00001039	Firmicutes; Erysipelotrichia; Erysipelotrichales; Erysipelotrichaceae; Clostridium XVIII	0.0188768	0	1.7571	0.853333	0	↑	↑	→	6.48e-09	0.3681	0.0001	0.0001	NaN
130	U01123199	Firmicutes; Negativicutes; Selenomonadales; Veillonellaceae;	0.296724	0.487165	0	0	0.00353607	↓	↓	↓	1.52e-07	0.3073	0.0008	0.0008	0.0014
131	U00000374	Firmicutes; Clostridia; Clostridiales; Ruminococcaceae; Butyricicoccus	0	0.0128488	0.403629	0.534967	0.151816	↑	↑	↑	2.08e-07	0.1681	0.0008	0.0001	0.0004
132	U00424554	Firmicutes; Negativicutes; Selenomonadales; Acidaminococcaceae; Phascolarctobacterium	0	0	0	0.166726	0.00353607	→	↑	↑	1.19e-05	NaN	NaN	0.0022	0.3681
133	U00000235	Firmicutes; Negativicutes; Selenomonadales; Acidaminococcaceae; Phascolarctobacterium	0.0132979	0.059988	4.75378	2.64111	3.69104	↑	↑	↑	5.68e-08	0.6704	0.0001	0.0001	0.0001
134	U00000737	TM7; TM7_genera_incertae_sedis; TM7_genera_incertae_sedis; TM7_genera_incertae_sedis; TM7_genera_incertae_sedis	0.268528	0.0249225	0	0	0.00758133	↓	↓	↓	0.000298	0.0239	0.035	0.035	0.2838
		* compared with HFD group; bold red indicates those OTUs which were decreased by all three treatments.
