# Supplementary material for: Modulation of gut microbiota by berberine and metformin during the treatment of high-fat diet-induced obesity in rats
Source: Sci Rep. 2015 Sep 23;5:14405. doi: 10.1038/srep14405 (PMC4585776; doi:10.1038/srep14405)
Supplement: Supplementary Table S2 [file srep14405-s3.xls]

## Sheet: Sheet1
OTU_name	Position_in _tree	P_value	Relative_abundance (%)
			NCD	HFD	HFD+BBR200	HFD+BBR100	HFD+MET200
U01141296	1	0.00319124	0	0	0.0168171	0.0236353	0.00202388
U01143287	2	0.0306964	0	0	0.0027933	0.0183098	0.00202388
U01161649	3	1.33761e-05	0	0.00786782	0.0956895	0.111186	0.00651686
U01160251	4	3.34842e-08	0.00465983	0.0029994	0.386906	0.345015	0.0137435
U01214612	5	0.00319601	0	0	0.012017	0.02607	0
U00804007	6	9.3296e-08	0.0163561	0.0447417	1.59291	1.19334	0.0637807
U01169117	7	0.002199	0	0.0059988	0.0522826	0.0184219	0
U01132558	8	0.0187723	0	0	0.00857349	0.0162801	0
U01210089	9	0.0409259	0	0	0.0140031	0.0118434	0
U00808391	10	3.93874e-08	0	0.0278386	0.689101	0.550252	0.034898
U01144740	11	1.08974e-05	0	0	0.067254	0.0469729	0.00353357
U01154512	12	1.05289e-07	0.00387898	0.00856898	0.251292	0.210982	0.0244654
U00305232	13	7.42043e-08	0.0167346	0.0588014	1.38952	1.06684	0.0771279
U01207165	14	0.00184385	0.00471921	0	0.0592361	0.0323975	0
U01222268	15	0.0111767	0	0	0	0.012154	0.00298329
U01209207	16	0.0222061	0	0.00856898	0.0170245	0.0244848	0
U01207499	17	0.0153815	0	0	0.0199397	0.0332508	0
U01222206	18	0.0140172	0	0	0	0.00846356	0
U00848174	19	0.00455805	0	0.00856898	0.0382935	0.0437904	0.00790826
U01145783	20	0.00117959	0	0	0.0197601	0.0225461	0
U01215320	21	0.00423144	0	0	0.0216416	0.0020202	0.00298329
U00450254	22	0.000202638	0	0.00856898	0	0	0.0625128
U00003325	23	7.00193e-05	0.00393856	0.0359213	0.0206532	0.00413565	0.184146
U00456106	24	0.000229879	0	0	0	0	0.029687
U00000022	25	7.60725e-06	0.0293406	0.140409	0.0438034	0.0402867	1.32188
U00044735	26	0.00538859	0	0.0061237	0.00359324	0	0.0610223
U01197398	27	0.000229879	0	0	0	0	0.0245904
U00001080	28	0.00124061	0	0.0148497	0.00334336	0.00372024	0.0485466
U00107545	29	0.00192733	0	0	0	0	0.0321827
U01204868	30	0.0140172	0	0	0	0	0.0108569
U01207790	31	5.23506e-05	0	0.0136208	0.00399361	0.00684697	0.0495734
U00022573	32	0.000111694	0.0205718	0.0656273	0.0293467	0.0141776	0.290315
U00015915	33	0.000729652	0.0240104	0.024521	0	0.00413565	0.0654987
U00088682	34	0.0140172	0	0	0	0	0.0122494
U00456508	35	0.00442926	0	0.0124196	0	0	0.0258882
U00000499	36	6.04555e-05	0.0902519	0.28315	0.0417368	0.0994934	1.26118
U00102979	37	0.0111767	0	0	0.00399361	0	0.0148261
U00007185	38	9.02712e-08	0.0141576	0.0442461	0.632228	0.391812	0.0488218
U00011248	39	2.67175e-07	0.0307495	0.127893	2.07129	1.07133	0.0721348
U00099060	40	2.53038e-05	0	0.0127889	0.0763699	0.0681641	0.00313775
U00000409	41	7.02193e-08	0.148679	0.551467	8.69947	4.64069	0.243645
U00857359	42	0.0410677	0.00465983	0	0.0330569	0.0140665	0
U01151945	43	0.0324807	0.00471921	0	0.0327381	0.0140903	0.00461255
U00043735	44	1.05107e-06	0.00465983	0.0469486	0.453524	0.687185	0.0304234
U01132255	45	0.00479755	0	0	0.0335455	0.0255303	0
U00442532	46	7.63792e-05	0	0.0100576	0.0684075	0.0269725	0.0074877
