# Supplementary material for: Modulation of gut microbiota by berberine and metformin during the treatment of high-fat diet-induced obesity in rats
Source: Sci Rep. 2015 Sep 23;5:14405. doi: 10.1038/srep14405 (PMC4585776; doi:10.1038/srep14405)
Supplement: Supplementary Table S3 [file srep14405-s4.xls]

## Sheet: Sheet1
	Taxonomic_level	Kruskal-Wallis P_value	Name	Relative_abundance (%)
				NCD	HFD	HFD+BBR200	HFD+BBR100	HFD+MET200	A1.3	A10.3	A2.3	A3.3	A4.3	A5.3	A6.3	A7.3	A8.3	A9.3	C1.3	C10.3	C2.3	C3.3	C4.3	C5.3	C6.3	C7.3	C8.3	C9.3	F1.3	F10.3	F2.3	F3.3	F4.3	F5.3	F6.3	F7.3	F8.3	F9.3	G1.3	G10.3	G2.3	G3.3	G4.3	G5.3	G6.3	G7.3	G8.3	G9.3	H1.3
1	PHYLUM	0.644172	Firmicutes	59.9314	59.6678	51.8489	55.9516	52.9375	45.9282	59.5116	72.866	51.9007	54.7408	59.698	70.8759	58.1081	64.98	60.7047	60.992	75.4049	44.5319	60.0919	47.4792	77.0351	56.6038	46.5347	54.4444	73.5602	64.5938	51.2037	67.3652	55.2509	40.3879	25.9171	70.1955	71.3912	41.4327	30.7508	61.5313	59.8842	71.5928	55.5118	46.9371	49.1443	68.3691	19.6162	57.4665	69.4625	70.7876
1	PHYLUM	0.0129684	Bacteroidetes	28.1086	30.2698	13.2179	32.0877	30.3218	48.0509	24.0646	11.3554	34.6393	36.9454	28.0321	16.3628	30.5685	22.7455	28.3214	24.9235	15.5369	46.7349	31.6662	44.6892	13.1962	33.5387	40.5941	36.1111	15.7068	13.9753	2.29968	25.3783	25.6596	19.181	1.28633	14.4972	3.87029	21.9582	4.07348	34.3137	22.7874	23.0296	27.1654	31.569	41.7039	21.272	65.3939	29.8146	23.8275	20.9915
1	PHYLUM	9.26204e-05	Proteobacteria	3.91624	3.46283	27.0465	6.14827	9.93619	3.51216	7.12879	9.36368	2.94802	2.52219	1.65172	5.51356	2.6561	1.35271	2.51346	4.10288	4.10918	4.24862	5.63919	3.13265	1.19966	2.77243	4.70297	1.66667	3.0541	14.6774	44.3047	4.19092	10.657	28.5776	68.4612	7.09497	15.272	29.2657	47.9633	3.31466	9.30521	2.91461	10.8268	11.9022	2.86458	7.4199	5.71717	4.06797	3.14961	3.67116
1	PHYLUM	0.00962072	Actinobacteria	0.788168	3.17406	2.64324	1.80797	3.38182	0.0385951	0.35447	0.155199	1.55159	0.0467071	1.88768	0.666963	1.49115	1.35271	0.336625	6.67483	0.809838	0.983478	0.459301	1.46843	5.9126	3.61956	4.53795	0.555556	6.71902	2.44066	0.574919	0.97012	4.34558	3.7931	0.142925	5.75419	5.07322	1.97984	1.35783	0.326797	2.72953	0.123153	1.70604	4.21816	1.19048	0.361359	2.52525	4.35118	0.547758	2.54158
1	PHYLUM	6.16053e-06	Tenericutes	0.318464	0.0620537	0	0	0	0.347356	0.157542	0.620797	0.775795	0	0	0.53357	0.0465983	0.501002	0.201975	0	0	0	0	0	0.342759	0	0	0.277778	0	0	0	0	0	0	0	0	0	0	0	0	0	0	0	0	0	0	0	0	0	0
1	PHYLUM	0.000270873	TM7	0.281632	0.0640806	0	0	0.00758133	0	0.433241	0	0.116369	0	1.1798	0.622499	0.139795	0.1002	0.224417	0	0.029994	0	0.0510334	0.391581	0.0856898	0	0.0825083	0	0	0	0	0	0	0	0	0	0	0	0	0	0	0	0	0	0	0	0	0	0	0
1	PHYLUM	0.000143072	Elusimicrobia	0.158426	0.0363023	0	0	0.0130876	0	0.0393856	0.129333	0.310318	0.186829	0	0.0444642	0.0931966	0.601202	0.179533	0	0.089982	0	0.0255167	0	0	0	0.247525	0	0	0	0	0	0	0	0	0	0	0	0	0	0	0	0	0	0	0	0	0	0	0
1	PHYLUM	5.14248e-08	Fusobacteria	0.0421241	0.0473568	4.77265	3.11292	0	0	0	0	0.193949	0.0467071	0.0471921	0.133393	0	0	0	0	0	0	0	0.195791	0	0	0	0.277778	0	3.84487	1.58103	1.12534	2.89705	7.84483	3.95426	1.78771	3.66109	5.25558	15.7748	0.070028	4.54921	1.23153	3.54331	4.24503	3.79464	1.58998	6.12121	3.75901	2.22527	0
1	PHYLUM	0.0857774	Synergistetes	0.0178972	0	0	0	0	0	0.0787712	0	0	0	0	0	0	0.1002	0	0	0	0	0	0	0	0	0	0	0	0	0	0	0	0	0	0	0	0	0	0	0	0	0	0	0	0	0	0	0	0
1	PHYLUM	0.685466	Deferribacteres	0.00889284	0.00255167	0	0.00257467	0.012472	0	0	0	0	0	0	0.0889284	0	0	0	0	0	0	0.0255167	0	0	0	0	0	0	0	0	0	0	0	0	0	0	0	0	0	0	0	0	0	0	0	0	0.0257467	0	0
1	PHYLUM	0.406006	Spirochaetes	0.00444642	0	0	0	0	0	0	0	0	0	0	0.0444642	0	0	0	0	0	0	0	0	0	0	0	0	0	0	0	0	0	0	0	0	0	0	0	0	0	0	0	0	0	0	0	0	0	0
1	PHYLUM	0.406006	Cyanobacteria/Chloroplast	0	0	0	0.00268673	0	0	0	0	0	0	0	0	0	0	0	0	0	0	0	0	0	0	0	0	0	0	0	0	0	0	0	0	0	0	0	0	0	0	0	0.0268673	0	0	0	0	0	0
1	PHYLUM	0.000381321	Verrucomicrobia	0	0.312614	0.0881727	0.0553052	1.19812	0	0	0	0	0	0	0	0	0	0	0.061237	0.029994	1.02282	0.0255167	0.244738	0.17138	0.962649	0.330033	0.277778	0	0.334336	0	0	0.155199	0.12931	0.0952835	0.167598	0	0	0	0.0233427	0.165426	0.0410509	0	0	0	0	0.323232	0	0	0.0627549
2	CLASS	6.58842e-05	Clostridia	52.6903	53.3916	20.8485	37.0168	36.733	42.9564	57.0697	67.2012	38.1691	50.7707	47.8056	65.0511	52.3765	53.0561	52.4461	55.9094	70.3659	38.3163	58.0505	43.3676	67.3522	40.3157	39.604	52.2222	68.4119	22.6011	15.7384	41.5988	26.4873	15.0862	8.05145	25.6983	29.6025	14.7948	8.82588	50.6769	36.2283	49.2611	27.5591	22.1655	31.5848	54.6374	8.82828	41.2976	47.9288	60.0251
2	CLASS	0.0237424	Bacteroidia	25.0738	28.3792	13.1893	31.4069	28.9887	42.4547	21.5833	10.2173	31.5361	33.9561	23.8792	14.5843	25.7689	21.2425	25.5162	22.474	13.5573	43.9811	30.467	43.2208	11.3967	30.6122	38.6139	34.7222	14.7469	13.9418	2.29968	25.3395	25.5561	19.1379	1.28633	14.4693	3.87029	21.9582	4.03355	33.6601	21.2986	22.7422	26.378	30.575	41.183	21.0552	64.3838	29.3769	23.4166	20.4581
2	CLASS	0.00370474	Bacilli	4.14853	1.84987	3.03928	2.1264	5.42675	1.27364	0.551398	3.07812	8.37859	0.934143	6.84285	3.42374	2.8425	8.61723	5.54309	0.367422	1.37972	1.37687	0.1531	0.391581	1.11397	11.2437	1.56766	0.555556	0.34904	6.9542	1.86849	5.39387	4.44904	1.2069	0.476417	5.0838	1.77824	1.94384	1.23802	1.63399	1.94376	1.76519	1.83727	2.04191	1.67411	4.02313	1.63636	3.4758	1.23245	5.7107
2	CLASS	1.52126e-06	Epsilonproteobacteria	2.10029	0.505486	0.00678691	0.380337	1.31941	0.849093	5.27767	7.06156	2.05586	0.513779	0.707881	2.93464	0.232992	0.651303	0.718133	0.551133	0.569886	0.118017	1.35239	1.0279	0.17138	0.38506	0.165017	0.277778	0.4363	0	0	0	0	0	0	0.027933	0	0	0.0399361	0.560224	0.165426	0.0821018	0.328084	0.0806018	0.186012	0.794989	0.20202	0.102987	1.30092	0.878569
2	CLASS	0.00868745	Deltaproteobacteria	1.41401	2.42841	3.96964	1.78271	3.84519	2.47009	1.61481	1.93999	0.387898	1.72816	0.424729	2.00089	1.81733	0.701403	1.05476	2.75566	2.93941	3.57986	3.98061	1.51738	0.771208	1.46323	3.54785	1.11111	2.6178	2.50752	7.36615	1.00893	5.6389	2.11207	8.52787	1.73184	1.93515	1.43988	7.42812	1.93744	0.785773	0.862069	2.55906	2.47179	1.22768	3.5895	1.67677	1.41607	1.30092	1.81989
2	CLASS	0.00962072	Actinobacteria	0.788168	3.17406	2.64324	1.80797	3.38182	0.0385951	0.35447	0.155199	1.55159	0.0467071	1.88768	0.666963	1.49115	1.35271	0.336625	6.67483	0.809838	0.983478	0.459301	1.46843	5.9126	3.61956	4.53795	0.555556	6.71902	2.44066	0.574919	0.97012	4.34558	3.7931	0.142925	5.75419	5.07322	1.97984	1.35783	0.326797	2.72953	0.123153	1.70604	4.21816	1.19048	0.361359	2.52525	4.35118	0.547758	2.54158
2	CLASS	3.01699e-08	Erysipelotrichia	0.757066	2.58237	22.8575	13.7563	6.57414	0.308761	0.393856	0.181066	0.814585	0.467071	2.54837	0.400178	1.21156	0.751503	0.493716	3.12309	1.25975	1.92762	0.306201	1.95791	7.88346	2.69542	2.64026	0.277778	3.75218	26.1117	24.8293	15.4831	19.8655	20.4741	13.6255	35.2793	36.6632	19.5104	16.7332	8.07656	16.4185	15.9278	24.2782	20.0161	12.5744	7.49217	6.9899	10.0412	15.748	3.35739
2	CLASS	2.91462e-07	Negativicutes	0.319139	0.556942	4.94098	2.89921	3.86943	0.463142	0.590784	0.206932	0.0387898	0.887436	0.23596	0.53357	0.139795	0.0501002	0.0448833	0.61237	1.28974	0.314713	1.14825	0.978953	0	0.19253	0.247525	0	0.78534	8.72618	8.62379	4.69538	4.24211	3.44828	3.71606	3.93855	3.13808	4.9676	3.91374	1.02708	5.16956	4.3514	1.64042	2.68673	3.125	1.90316	2.08081	2.52317	4.48477	1.38061
2	CLASS	6.16053e-06	Mollicutes	0.318464	0.0620537	0	0	0	0.347356	0.157542	0.620797	0.775795	0	0	0.53357	0.0465983	0.501002	0.201975	0	0	0	0	0	0.342759	0	0	0.277778	0	0	0	0	0	0	0	0	0	0	0	0	0	0	0	0	0	0	0	0	0	0
2	CLASS	0.000270873	TM7_genera_incertae_sedis	0.281632	0.0640806	0	0	0.00758133	0	0.433241	0	0.116369	0	1.1798	0.622499	0.139795	0.1002	0.224417	0	0.029994	0	0.0510334	0.391581	0.0856898	0	0.0825083	0	0	0	0	0	0	0	0	0	0	0	0	0	0	0	0	0	0	0	0	0	0	0
2	CLASS	1.03482e-06	Betaproteobacteria	0.19663	0.303332	5.6326	1.82993	1.96196	0.154381	0.157542	0.0775996	0.426687	0.0934143	0.330345	0.222321	0.27959	0	0.224417	0.183711	0.419916	0.511408	0.255167	0.391581	0.17138	0.770119	0.330033	0	0	2.40722	11.6062	0.97012	2.37972	5.90517	9.95712	3.01676	3.29498	4.9676	11.8211	0.490196	1.73697	0.821018	5.11811	3.38528	0.818452	1.80679	3.05051	0.798146	0.273879	0.658927
2	CLASS	0.000143072	Elusimicrobia	0.158426	0.0363023	0	0	0.0130876	0	0.0393856	0.129333	0.310318	0.186829	0	0.0444642	0.0931966	0.601202	0.179533	0	0.089982	0	0.0255167	0	0	0	0.247525	0	0	0	0	0	0	0	0	0	0	0	0	0	0	0	0	0	0	0	0	0	0	0
2	CLASS	1.15382e-05	Flavobacteria	0.110071	0.0369654	0	0.480706	0.0648347	0.0385951	0.157542	0	0.271528	0.0934143	0	0.444642	0	0.0501002	0.0448833	0	0	0.0786782	0	0.0489476	0	0.0770119	0.165017	0	0	0	0	0	0	0	0	0	0	0	0	0.466853	1.44748	0.246305	0.459318	0.994089	0.14881	0.0722717	0.363636	0.23172	0.376583	0.188265
2	CLASS	0.0137347	Alphaproteobacteria	0.0679078	0.0745596	0.0104603	0	0.033938	0	0	0.103466	0	0.140121	0.141576	0.133393	0.0931966	0	0.067325	0.061237	0.14997	0.0393391	0	0	0	0	0.49505	0	0	0	0	0	0	0	0	0	0.104603	0	0	0	0	0	0	0	0	0	0	0	0	0.0941324
2	CLASS	1.13347e-06	Gammaproteobacteria	0.0622195	0.0745362	17.427	2.15529	2.76858	0	0.0787712	0.0258665	0.0387898	0	0.0471921	0.177857	0.186393	0	0.067325	0	0.029994	0	0.0510334	0.146843	0.0856898	0.154024	0	0.277778	0	9.76262	25.3324	2.21187	2.63839	20.5603	49.9762	2.31844	9.93724	22.8582	28.6741	0.326797	6.61704	1.14943	2.82152	5.96454	0.63244	1.22862	0.787879	1.75077	0.273879	0.219642
2	CLASS	5.14248e-08	Fusobacteria	0.0421241	0.0473568	4.77265	3.11292	0	0	0	0	0.193949	0.0467071	0.0471921	0.133393	0	0	0	0	0	0	0	0.195791	0	0	0	0.277778	0	3.84487	1.58103	1.12534	2.89705	7.84483	3.95426	1.78771	3.66109	5.25558	15.7748	0.070028	4.54921	1.23153	3.54331	4.24503	3.79464	1.58998	6.12121	3.75901	2.22527	0
2	CLASS	0.0857774	Synergistia	0.0178972	0	0	0	0	0	0.0787712	0	0	0	0	0	0	0.1002	0	0	0	0	0	0	0	0	0	0	0	0	0	0	0	0	0	0	0	0	0	0	0	0	0	0	0	0	0	0	0	0
2	CLASS	0.406006	Sphingobacteria	0.00943841	0	0	0	0	0	0	0	0	0	0.0943841	0	0	0	0	0	0	0	0	0	0	0	0	0	0	0	0	0	0	0	0	0	0	0	0	0	0	0	0	0	0	0	0	0	0	0
2	CLASS	0.685466	Deferribacteres	0.00889284	0.00255167	0	0.00257467	0.012472	0	0	0	0	0	0	0.0889284	0	0	0	0	0	0	0.0255167	0	0	0	0	0	0	0	0	0	0	0	0	0	0	0	0	0	0	0	0	0	0	0	0	0.0257467	0	0
2	CLASS	0.406006	Spirochaetes	0.00444642	0	0	0	0	0	0	0	0	0	0	0.0444642	0	0	0	0	0	0	0	0	0	0	0	0	0	0	0	0	0	0	0	0	0	0	0	0	0	0	0	0	0	0	0	0	0	0
2	CLASS	0.406006	Chloroplast	0	0	0	0.00268673	0	0	0	0	0	0	0	0	0	0	0	0	0	0	0	0	0	0	0	0	0	0	0	0	0	0	0	0	0	0	0	0	0	0	0	0.0268673	0	0	0	0	0	0
2	CLASS	0.000381321	Verrucomicrobiae	0	0.312614	0.0881727	0.0553052	1.19812	0	0	0	0	0	0	0	0	0	0	0.061237	0.029994	1.02282	0.0255167	0.244738	0.17138	0.962649	0.330033	0.277778	0	0.334336	0	0	0.155199	0.12931	0.0952835	0.167598	0	0	0	0.0233427	0.165426	0.0410509	0	0	0	0	0.323232	0	0	0.0627549
3	ORDER	8.37107e-05	Clostridiales	52.3973	53.1337	20.8332	36.976	36.6675	42.8406	56.6365	66.7615	38.0528	50.3503	47.5696	64.651	52.1435	52.6553	52.3115	55.8481	70.156	37.9622	57.8464	43.3676	67.0094	40.2772	39.5215	51.1111	68.2373	22.6011	15.7384	41.56	26.4873	15	8.05145	25.6704	29.6025	14.7948	8.82588	50.6536	36.1869	49.179	27.4934	22.1386	31.5848	54.5893	8.76768	41.2719	47.8946	59.8055
3	ORDER	0.0237424	Bacteroidales	25.0738	28.3792	13.1893	31.4069	28.9887	42.4547	21.5833	10.2173	31.5361	33.9561	23.8792	14.5843	25.7689	21.2425	25.5162	22.474	13.5573	43.9811	30.467	43.2208	11.3967	30.6122	38.6139	34.7222	14.7469	13.9418	2.29968	25.3395	25.5561	19.1379	1.28633	14.4693	3.87029	21.9582	4.03355	33.6601	21.2986	22.7422	26.378	30.575	41.183	21.0552	64.3838	29.3769	23.4166	20.4581
3	ORDER	0.00370474	Lactobacillales	4.14853	1.84987	3.03928	2.12102	5.42675	1.27364	0.551398	3.07812	8.37859	0.934143	6.84285	3.42374	2.8425	8.61723	5.54309	0.367422	1.37972	1.37687	0.1531	0.391581	1.11397	11.2437	1.56766	0.555556	0.34904	6.9542	1.86849	5.39387	4.44904	1.2069	0.476417	5.0838	1.77824	1.94384	1.23802	1.63399	1.94376	1.76519	1.83727	1.98818	1.67411	4.02313	1.63636	3.4758	1.23245	5.7107
3	ORDER	1.52126e-06	Campylobacterales	2.10029	0.505486	0.00678691	0.380337	1.31941	0.849093	5.27767	7.06156	2.05586	0.513779	0.707881	2.93464	0.232992	0.651303	0.718133	0.551133	0.569886	0.118017	1.35239	1.0279	0.17138	0.38506	0.165017	0.277778	0.4363	0	0	0	0	0	0	0.027933	0	0	0.0399361	0.560224	0.165426	0.0821018	0.328084	0.0806018	0.186012	0.794989	0.20202	0.102987	1.30092	0.878569
3	ORDER	0.00240374	Desulfovibrionales	1.13111	1.907	3.50888	1.43559	3.71412	2.16133	1.33911	1.91412	0.310318	1.40121	0.188768	1.11161	1.67754	0.601202	0.605925	2.38824	2.90942	3.02911	2.88339	1.0279	0.428449	1.2707	3.30033	0	1.83246	2.34035	4.92275	0.97012	5.4837	1.98276	8.38495	1.70391	1.88285	0.827934	6.58946	1.68067	0.744417	0.862069	1.83727	1.02096	1.07887	3.3245	1.31313	1.26159	1.23245	1.78852
3	ORDER	3.01699e-08	Erysipelotrichales	0.757066	2.58237	22.8575	13.7563	6.57414	0.308761	0.393856	0.181066	0.814585	0.467071	2.54837	0.400178	1.21156	0.751503	0.493716	3.12309	1.25975	1.92762	0.306201	1.95791	7.88346	2.69542	2.64026	0.277778	3.75218	26.1117	24.8293	15.4831	19.8655	20.4741	13.6255	35.2793	36.6632	19.5104	16.7332	8.07656	16.4185	15.9278	24.2782	20.0161	12.5744	7.49217	6.9899	10.0412	15.748	3.35739
3	ORDER	0.00613736	Bifidobacteriales	0.524049	2.72948	1.82473	1.41777	2.69042	0	0.157542	0	1.31885	0	1.7933	0.0889284	1.11836	0.651303	0.112208	6.30741	0.059988	0.944138	0.382751	1.0279	5.31277	2.88795	3.79538	0.555556	6.02094	1.90572	0.28746	0.737291	2.27625	3.44828	0.142925	3.88268	3.50418	1.2239	0.838658	0.186741	2.31596	0.0821018	1.31234	3.17034	0.78125	0.240906	1.79798	3.91349	0.376583	2.32193
3	ORDER	2.91462e-07	Selenomonadales	0.319139	0.556942	4.94098	2.89921	3.86943	0.463142	0.590784	0.206932	0.0387898	0.887436	0.23596	0.53357	0.139795	0.0501002	0.0448833	0.61237	1.28974	0.314713	1.14825	0.978953	0	0.19253	0.247525	0	0.78534	8.72618	8.62379	4.69538	4.24211	3.44828	3.71606	3.93855	3.13808	4.9676	3.91374	1.02708	5.16956	4.3514	1.64042	2.68673	3.125	1.90316	2.08081	2.52317	4.48477	1.38061
3	ORDER	6.16053e-06	Anaeroplasmatales	0.318464	0.0620537	0	0	0	0.347356	0.157542	0.620797	0.775795	0	0	0.53357	0.0465983	0.501002	0.201975	0	0	0	0	0	0.342759	0	0	0.277778	0	0	0	0	0	0	0	0	0	0	0	0	0	0	0	0	0	0	0	0	0	0
3	ORDER	0.000270873	TM7_genera_incertae_sedis	0.281632	0.0640806	0	0	0.00758133	0	0.433241	0	0.116369	0	1.1798	0.622499	0.139795	0.1002	0.224417	0	0.029994	0	0.0510334	0.391581	0.0856898	0	0.0825083	0	0	0	0	0	0	0	0	0	0	0	0	0	0	0	0	0	0	0	0	0	0	0
3	ORDER	0.227881	Coriobacteriales	0.259673	0.35348	0.797219	0.379567	0.618832	0.0385951	0.196928	0.155199	0.232739	0.0467071	0.0943841	0.53357	0.372787	0.701403	0.224417	0.244948	0.689862	0	0.0765501	0.0978953	0.599829	0.38506	0.742574	0	0.69808	0.501505	0.28746	0.194024	2.06932	0.344828	0	1.87151	1.46444	0.719942	0.519169	0.140056	0.413565	0.0410509	0.393701	0.967222	0.409226	0.120453	0.727273	0.411946	0.171174	0.219642
3	ORDER	9.47716e-07	Burkholderiales	0.184201	0.293542	5.6326	1.82993	1.96196	0.154381	0.157542	0.0775996	0.349108	0.0467071	0.330345	0.222321	0.27959	0	0.224417	0.183711	0.419916	0.511408	0.255167	0.293686	0.17138	0.770119	0.330033	0	0	2.40722	11.6062	0.97012	2.37972	5.90517	9.95712	3.01676	3.29498	4.9676	11.8211	0.490196	1.73697	0.821018	5.11811	3.38528	0.818452	1.80679	3.05051	0.798146	0.273879	0.658927
3	ORDER	0.000143072	Elusimicrobiales	0.158426	0.0363023	0	0	0.0130876	0	0.0393856	0.129333	0.310318	0.186829	0	0.0444642	0.0931966	0.601202	0.179533	0	0.089982	0	0.0255167	0	0	0	0.247525	0	0	0	0	0	0	0	0	0	0	0	0	0	0	0	0	0	0	0	0	0	0	0
3	ORDER	1.15382e-05	Flavobacteriales	0.110071	0.0369654	0	0.480706	0.0648347	0.0385951	0.157542	0	0.271528	0.0934143	0	0.444642	0	0.0501002	0.0448833	0	0	0.0786782	0	0.0489476	0	0.0770119	0.165017	0	0	0	0	0	0	0	0	0	0	0	0	0.466853	1.44748	0.246305	0.459318	0.994089	0.14881	0.0722717	0.363636	0.23172	0.376583	0.188265
3	ORDER	7.80926e-07	Enterobacteriales	0.0596328	0.0543008	17.427	2.15529	2.76433	0	0.0787712	0	0.0387898	0	0.0471921	0.177857	0.186393	0	0.067325	0	0	0	0.0255167	0	0.0856898	0.154024	0	0.277778	0	9.76262	25.3324	2.21187	2.63839	20.5603	49.9762	2.31844	9.93724	22.8582	28.6741	0.326797	6.61704	1.14943	2.82152	5.96454	0.63244	1.22862	0.787879	1.75077	0.273879	0.219642
3	ORDER	5.14248e-08	Fusobacteriales	0.0421241	0.0473568	4.77265	3.11292	0	0	0	0	0.193949	0.0467071	0.0471921	0.133393	0	0	0	0	0	0	0	0.195791	0	0	0	0.277778	0	3.84487	1.58103	1.12534	2.89705	7.84483	3.95426	1.78771	3.66109	5.25558	15.7748	0.070028	4.54921	1.23153	3.54331	4.24503	3.79464	1.58998	6.12121	3.75901	2.22527	0
3	ORDER	0.152958	Rhizobiales	0.029783	0	0.0104603	0	0.00353357	0	0	0	0	0	0.141576	0.0889284	0	0	0.067325	0	0	0	0	0	0	0	0	0	0	0	0	0	0	0	0	0	0.104603	0	0	0	0	0	0	0	0	0	0	0	0	0
3	ORDER	0.0857774	Synergistales	0.0178972	0	0	0	0	0	0.0787712	0	0	0	0	0	0	0.1002	0	0	0	0	0	0	0	0	0	0	0	0	0	0	0	0	0	0	0	0	0	0	0	0	0	0	0	0	0	0	0	0
3	ORDER	0.24679	Neisseriales	0.0124287	0.00978953	0	0	0	0	0	0	0.0775795	0.0467071	0	0	0	0	0	0	0	0	0	0.0978953	0	0	0	0	0	0	0	0	0	0	0	0	0	0	0	0	0	0	0	0	0	0	0	0	0	0
3	ORDER	0.406006	Sphingobacteriales	0.00943841	0	0	0	0	0	0	0	0	0	0.0943841	0	0	0	0	0	0	0	0	0	0	0	0	0	0	0	0	0	0	0	0	0	0	0	0	0	0	0	0	0	0	0	0	0	0	0
3	ORDER	0.685466	Deferribacterales	0.00889284	0.00255167	0	0.00257467	0.012472	0	0	0	0	0	0	0.0889284	0	0	0	0	0	0	0.0255167	0	0	0	0	0	0	0	0	0	0	0	0	0	0	0	0	0	0	0	0	0	0	0	0	0.0257467	0	0
3	ORDER	0.406006	Spirochaetales	0.00444642	0	0	0	0	0	0	0	0	0	0	0.0444642	0	0	0	0	0	0	0	0	0	0	0	0	0	0	0	0	0	0	0	0	0	0	0	0	0	0	0	0	0	0	0	0	0	0
3	ORDER	0.406006	Pseudomonadales	0.00258665	0	0	0	0	0	0	0.0258665	0	0	0	0	0	0	0	0	0	0	0	0	0	0	0	0	0	0	0	0	0	0	0	0	0	0	0	0	0	0	0	0	0	0	0	0	0	0
3	ORDER	0.054906	Actinomycetales	0	0.0871649	0.0212838	0.0106348	0.0606232	0	0	0	0	0	0	0	0	0	0	0.122474	0.059988	0	0	0.342633	0	0.346554	0	0	0	0.0334336	0	0.0388048	0	0	0	0	0.104603	0.0359971	0	0	0	0	0	0.0806018	0	0	0	0.0257467	0	0
3	ORDER	0.406006	Bacillales	0	0	0	0.00537346	0	0	0	0	0	0	0	0	0	0	0	0	0	0	0	0	0	0	0	0	0	0	0	0	0	0	0	0	0	0	0	0	0	0	0	0.0537346	0	0	0	0	0	0
3	ORDER	0.0857774	Cardiobacteriales	0	0.017236	0	0	0	0	0	0	0	0	0	0	0	0	0	0	0	0	0.0255167	0.146843	0	0	0	0	0	0	0	0	0	0	0	0	0	0	0	0	0	0	0	0	0	0	0	0	0	0
3	ORDER	0.406006	Chloroplast	0	0	0	0.00268673	0	0	0	0	0	0	0	0	0	0	0	0	0	0	0	0	0	0	0	0	0	0	0	0	0	0	0	0	0	0	0	0	0	0	0	0.0268673	0	0	0	0	0	0
3	ORDER	0.406006	Pasteurellales	0	0	0	0	0.00425894	0	0	0	0	0	0	0	0	0	0	0	0	0	0	0	0	0	0	0	0	0	0	0	0	0	0	0	0	0	0	0	0	0	0	0	0	0	0	0	0	0
3	ORDER	0.000381321	Verrucomicrobiales	0	0.312614	0.0881727	0.0553052	1.19812	0	0	0	0	0	0	0	0	0	0	0.061237	0.029994	1.02282	0.0255167	0.244738	0.17138	0.962649	0.330033	0.277778	0	0.334336	0	0	0.155199	0.12931	0.0952835	0.167598	0	0	0	0.0233427	0.165426	0.0410509	0	0	0	0	0.323232	0	0	0.0627549
3	ORDER	0.406006	Xanthomonadales	0	0.0029994	0	0	0	0	0	0	0	0	0	0	0	0	0	0	0.029994	0	0	0	0	0	0	0	0	0	0	0	0	0	0	0	0	0	0	0	0	0	0	0	0	0	0	0	0	0
4	FAMILY	0.0446007	Lachnospiraceae	22.9102	26.5548	15.9185	22.5039	16.8292	17.2906	30.642	38.1014	14.0807	21.1116	19.6319	31.036	21.9012	18.5872	16.719	26.3931	47.1506	13.0999	29.6504	19.4812	33.3333	15.8645	15.099	30.8333	34.6422	15.6469	11.6421	31.6259	21.2106	11.25	6.90805	20.0838	24.3724	10.2952	6.15016	23.0392	26.5922	27.2578	18.5696	17.1951	22.061	26.3792	3.75758	25.7467	34.4403	32.915
4	FAMILY	5.60658e-06	Ruminococcaceae	22.6512	18.8778	1.98682	10.1047	15.4142	21.4975	19.9291	23.0729	16.796	24.4278	17.8386	27.5678	18.8257	27.4048	29.1517	19.902	13.1074	21.1251	22.4802	10.5237	24.2502	12.8225	19.3894	17.7778	27.3997	2.03945	2.5512	4.50136	1.96586	0.689655	0.666984	2.5419	1.67364	2.15983	1.07827	23.7862	4.17701	13.7931	7.48031	1.90758	6.2128	24.0183	1.33333	8.23893	10.0993	21.4622
4	FAMILY	0.000889346	Porphyromonadaceae	19.9629	21.1982	3.09516	17.07	16.0893	34.8128	15.3998	8.27729	25.7952	26.3428	18.7353	11.5607	19.3849	17.485	21.8357	16.3503	7.04859	35.9166	24.7002	24.2291	9.94002	24.1047	30.6106	28.6111	10.4712	0.36777	0.28746	19.4024	6.31143	0.517241	0.666984	2.40223	0.209205	0.107991	0.678914	23.9029	5.78991	12.069	15.748	2.14938	30.9896	16.9357	37.2121	17.482	8.42177	10.7625
4	FAMILY	0.00307395	Lactobacillaceae	4.09877	1.77807	2.91718	2.09232	5.39199	1.27364	0.472627	3.07812	8.14585	0.934143	6.70127	3.37928	2.8425	8.61723	5.54309	0.367422	1.25975	1.06216	0.1531	0.146843	1.11397	11.2052	1.56766	0.555556	0.34904	6.8539	1.65289	5.39387	4.29384	1.12069	0.428776	4.94413	1.62134	1.94384	0.91853	1.63399	1.77833	1.72414	1.83727	1.90758	1.67411	4.02313	1.63636	3.4758	1.23245	5.61657
4	FAMILY	1.52126e-06	Helicobacteraceae	2.10029	0.505486	0.00678691	0.380337	1.31941	0.849093	5.27767	7.06156	2.05586	0.513779	0.707881	2.93464	0.232992	0.651303	0.718133	0.551133	0.569886	0.118017	1.35239	1.0279	0.17138	0.38506	0.165017	0.277778	0.4363	0	0	0	0	0	0	0.027933	0	0	0.0399361	0.560224	0.165426	0.0821018	0.328084	0.0806018	0.186012	0.794989	0.20202	0.102987	1.30092	0.878569
4	FAMILY	3.49294e-06	Prevotellaceae	1.59532	2.70102	0.132311	0.285736	6.55968	2.04554	1.14218	0.827729	2.09465	2.80243	0.896649	0.933748	2.8425	1.40281	0.964991	1.71464	1.70966	0.708104	3.80199	13.069	0.514139	0.500578	1.07261	1.38889	2.53054	0	0	0.155219	0	0.0862069	0.0952835	0.027933	0	0	0.958466	0.957049	0.082713	0.205255	0.328084	0	0.372024	0.0963623	0.181818	0.257467	0.376583	3.26326
4	FAMILY	3.68233e-05	Bacteroidaceae	1.17595	2.96944	9.88535	12.0713	5.3276	1.85257	2.91453	0.387998	0.581846	1.68146	1.36857	0.578035	0.978565	0.450902	0.964991	3.00061	4.16917	4.79937	0.739985	3.96476	0.342759	4.65922	4.45545	2.77778	0.78534	13.5406	2.01222	5.54909	19.0895	18.5345	0.428776	11.8436	3.60879	21.8503	2.39617	6.676	13.7717	8.9491	7.93963	27.7539	7.8497	2.69815	22.3434	9.03708	13.6939	5.4283
4	FAMILY	0.00145673	Desulfovibrionaceae	1.1225	1.89156	3.48284	1.29812	3.68268	2.16133	1.29972	1.91412	0.310318	1.35451	0.188768	1.11161	1.67754	0.601202	0.605925	2.38824	2.90942	2.98977	2.80684	1.0279	0.428449	1.23219	3.30033	0	1.83246	2.30692	4.88681	0.97012	5.38024	1.98276	8.3373	1.70391	1.88285	0.827934	6.54952	1.63399	0.744417	0.862069	1.64042	0.537346	1.07887	2.96314	1.23232	1.26159	1.02705	1.78852
4	FAMILY	3.01699e-08	Erysipelotrichaceae	0.757066	2.58237	22.8575	13.7563	6.57414	0.308761	0.393856	0.181066	0.814585	0.467071	2.54837	0.400178	1.21156	0.751503	0.493716	3.12309	1.25975	1.92762	0.306201	1.95791	7.88346	2.69542	2.64026	0.277778	3.75218	26.1117	24.8293	15.4831	19.8655	20.4741	13.6255	35.2793	36.6632	19.5104	16.7332	8.07656	16.4185	15.9278	24.2782	20.0161	12.5744	7.49217	6.9899	10.0412	15.748	3.35739
4	FAMILY	2.20162e-06	Eubacteriaceae	0.69994	0.613864	0.00952835	0.0405233	0.592212	0.771903	0.393856	0.905329	0.155159	0.6539	0.566305	0.800356	0.372787	1.30261	1.0772	1.59216	2.66947	0.118017	0.22965	0.342633	0.257069	0.847131	0.0825083	0	0	0	0	0	0	0	0.0952835	0	0	0	0	0.116713	0.082713	0.0410509	0.0656168	0.0268673	0	0.0722717	0	0	0	0.533417
4	FAMILY	0.00613736	Bifidobacteriaceae	0.524049	2.72948	1.82473	1.41777	2.69042	0	0.157542	0	1.31885	0	1.7933	0.0889284	1.11836	0.651303	0.112208	6.30741	0.059988	0.944138	0.382751	1.0279	5.31277	2.88795	3.79538	0.555556	6.02094	1.90572	0.28746	0.737291	2.27625	3.44828	0.142925	3.88268	3.50418	1.2239	0.838658	0.186741	2.31596	0.0821018	1.31234	3.17034	0.78125	0.240906	1.79798	3.91349	0.376583	2.32193
4	FAMILY	1.31089e-05	Rikenellaceae	0.39558	0.297301	0.0337802	0.944289	0.177242	1.08066	0.35447	0.0775996	0.193949	0.560486	0.519113	0.266785	0.605778	0.0501002	0.246858	0.183711	0.029994	0.590087	0.1531	0.930005	0	0.0770119	0.660066	0	0.34904	0	0	0.0388048	0.103466	0	0	0.195531	0	0	0	1.30719	1.48883	0.862069	1.44357	0.510478	0.78125	0.770899	1.23232	0.7724	0.273879	0.313775
4	FAMILY	0.000528178	Peptostreptococcaceae	0.327281	3.11507	1.57825	2.00655	1.13636	0.385951	0.236314	0.232799	0.465477	0.373657	0.424729	0.311249	0.0931966	0.300601	0.448833	3.85793	2.78944	0.86546	1.04619	7.68478	4.88432	5.69888	1.23762	0.555556	2.53054	3.44366	0.790514	1.08653	1.39679	2.19828	0.142925	1.59218	2.40586	1.36789	1.35783	0.676937	3.18445	4.02299	0.0656168	1.58517	1.04167	1.18044	3.05051	4.09372	1.16398	1.22372
4	FAMILY	6.16053e-06	Anaeroplasmataceae	0.318464	0.0620537	0	0	0	0.347356	0.157542	0.620797	0.775795	0	0	0.53357	0.0465983	0.501002	0.201975	0	0	0	0	0	0.342759	0	0	0.277778	0	0	0	0	0	0	0	0	0	0	0	0	0	0	0	0	0	0	0	0	0	0
4	FAMILY	1.52081e-07	Veillonellaceae	0.305841	0.496954	0	0	0.00353607	0.424547	0.590784	0.206932	0.0387898	0.887436	0.141576	0.53357	0.139795	0.0501002	0.0448833	0.61237	0.689862	0.314713	1.14825	0.978953	0	0.19253	0.247525	0	0.78534	0	0	0	0	0	0	0	0	0	0	0	0	0	0	0	0	0	0	0	0	0
4	FAMILY	0.000270873	TM7_genera_incertae_sedis	0.281632	0.0640806	0	0	0.00758133	0	0.433241	0	0.116369	0	1.1798	0.622499	0.139795	0.1002	0.224417	0	0.029994	0	0.0510334	0.391581	0.0856898	0	0.0825083	0	0	0	0	0	0	0	0	0	0	0	0	0	0	0	0	0	0	0	0	0	0	0
4	FAMILY	0.227881	Coriobacteriaceae	0.259673	0.35348	0.797219	0.379567	0.618832	0.0385951	0.196928	0.155199	0.232739	0.0467071	0.0943841	0.53357	0.372787	0.701403	0.224417	0.244948	0.689862	0	0.0765501	0.0978953	0.599829	0.38506	0.742574	0	0.69808	0.501505	0.28746	0.194024	2.06932	0.344828	0	1.87151	1.46444	0.719942	0.519169	0.140056	0.413565	0.0410509	0.393701	0.967222	0.409226	0.120453	0.727273	0.411946	0.171174	0.219642
4	FAMILY	8.88598e-07	Sutterellaceae	0.184201	0.288647	5.62783	1.82993	1.95842	0.154381	0.157542	0.0775996	0.349108	0.0467071	0.330345	0.222321	0.27959	0	0.224417	0.183711	0.419916	0.511408	0.255167	0.244738	0.17138	0.770119	0.330033	0	0	2.40722	11.6062	0.97012	2.37972	5.90517	9.90948	3.01676	3.29498	4.9676	11.8211	0.490196	1.73697	0.821018	5.11811	3.38528	0.818452	1.80679	3.05051	0.798146	0.273879	0.658927
4	FAMILY	0.000143072	Elusimicrobiaceae	0.158426	0.0363023	0	0	0.0130876	0	0.0393856	0.129333	0.310318	0.186829	0	0.0444642	0.0931966	0.601202	0.179533	0	0.089982	0	0.0255167	0	0	0	0.247525	0	0	0	0	0	0	0	0	0	0	0	0	0	0	0	0	0	0	0	0	0	0	0
4	FAMILY	0.0193323	Clostridiaceae 1	0.132738	0.745916	0.222665	0.762964	0.421094	0.0771903	0	0.206932	0.116369	0	0.424729	0.0444642	0	0.300601	0.157092	0.918555	0.059988	0.157356	1.19929	3.23054	0.342759	0.19253	0.660066	0	0.69808	0.835841	0.0359324	0.0388048	0	0.603448	0.0952835	0.111732	0.313808	0.0719942	0.119808	0.280112	1.03391	1.68309	0	0.725416	1.11607	0.0481812	0.222222	1.59629	0.924341	1.00408
4	FAMILY	1.56263e-05	Flavobacteriaceae	0.106211	0.0369654	0	0.480706	0.0648347	0	0.157542	0	0.271528	0.0934143	0	0.444642	0	0.0501002	0.0448833	0	0	0.0786782	0	0.0489476	0	0.0770119	0.165017	0	0	0	0	0	0	0	0	0	0	0	0	0.466853	1.44748	0.246305	0.459318	0.994089	0.14881	0.0722717	0.363636	0.23172	0.376583	0.188265
4	FAMILY	7.80926e-07	Enterobacteriaceae	0.0596328	0.0543008	17.427	2.15529	2.76433	0	0.0787712	0	0.0387898	0	0.0471921	0.177857	0.186393	0	0.067325	0	0	0	0.0255167	0	0.0856898	0.154024	0	0.277778	0	9.76262	25.3324	2.21187	2.63839	20.5603	49.9762	2.31844	9.93724	22.8582	28.6741	0.326797	6.61704	1.14943	2.82152	5.96454	0.63244	1.22862	0.787879	1.75077	0.273879	0.219642
4	FAMILY	0.825816	Streptococcaceae	0.0379989	0.0687939	0.0188177	0.0121653	0.0253447	0	0	0	0.193949	0	0.141576	0.0444642	0	0	0	0	0.089982	0.314713	0	0.244738	0	0.038506	0	0	0	0	0.0359324	0	0	0	0.0476417	0	0.104603	0	0	0	0	0.0410509	0	0.0806018	0	0	0	0	0	0
4	FAMILY	0.0140172	Hyphomicrobiaceae	0.029783	0	0	0	0	0	0	0	0	0	0.141576	0.0889284	0	0	0.067325	0	0	0	0	0	0	0	0	0	0	0	0	0	0	0	0	0	0	0	0	0	0	0	0	0	0	0	0	0	0	0
4	FAMILY	0.00339322	Peptococcaceae 1	0.0247865	0.0617131	0.00359971	0	0.0916468	0.0385951	0	0	0	0.186829	0	0	0	0	0.0224417	0.061237	0.239952	0	0.0255167	0.0978953	0	0.19253	0	0	0	0	0	0	0	0	0	0	0	0.0359971	0	0	0	0	0	0	0	0	0	0	0	0.0313775
4	FAMILY	0.235025	Leptotrichiaceae	0.0238413	0.0146843	0	0	0	0	0	0	0.193949	0	0	0.0444642	0	0	0	0	0	0	0	0.146843	0	0	0	0	0	0	0	0	0	0	0	0	0	0	0	0	0	0	0	0	0	0	0	0	0	0
4	FAMILY	3.50286e-08	Fusobacteriaceae	0.0182828	0.0326725	4.77265	3.11292	0	0	0	0	0	0.0467071	0.0471921	0.0889284	0	0	0	0	0	0	0	0.0489476	0	0	0	0.277778	0	3.84487	1.58103	1.12534	2.89705	7.84483	3.95426	1.78771	3.66109	5.25558	15.7748	0.070028	4.54921	1.23153	3.54331	4.24503	3.79464	1.58998	6.12121	3.75901	2.22527	0
4	FAMILY	0.0857774	Synergistaceae	0.0178972	0	0	0	0	0	0.0787712	0	0	0	0	0	0	0.1002	0	0	0	0	0	0	0	0	0	0	0	0	0	0	0	0	0	0	0	0	0	0	0	0	0	0	0	0	0	0	0	0
4	FAMILY	0.00538852	Clostridiales_Incertae Sedis XI	0.0163604	0.079968	0	0.00514933	0.00947696	0	0	0	0	0	0	0.0444642	0.0465983	0.0501002	0.0224417	0.122474	0.029994	0.0393391	0	0.0489476	0.17138	0.038506	0	0	0.34904	0	0	0	0	0	0	0	0	0	0	0	0	0	0	0	0	0	0	0.0514933	0	0
4	FAMILY	5.82184e-08	Acidaminococcaceae	0.0132979	0.059988	4.94098	2.89921	3.86589	0.0385951	0	0	0	0	0.0943841	0	0	0	0	0	0.59988	0	0	0	0	0	0	0	0	8.72618	8.62379	4.69538	4.24211	3.44828	3.71606	3.93855	3.13808	4.9676	3.91374	1.02708	5.16956	4.3514	1.64042	2.68673	3.125	1.90316	2.08081	2.52317	4.48477	1.38061
4	FAMILY	0.24679	Neisseriaceae	0.0124287	0.00978953	0	0	0	0	0	0	0.0775795	0.0467071	0	0	0	0	0	0	0	0	0	0.0978953	0	0	0	0	0	0	0	0	0	0	0	0	0	0	0	0	0	0	0	0	0	0	0	0	0	0
4	FAMILY	0.685466	Deferribacteraceae	0.00889284	0.00255167	0	0.00257467	0.012472	0	0	0	0	0	0	0.0889284	0	0	0	0	0	0	0.0255167	0	0	0	0	0	0	0	0	0	0	0	0	0	0	0	0	0	0	0	0	0	0	0	0	0.0257467	0	0
4	FAMILY	0.000118821	Enterococcaceae	0.00787712	0	0.103282	0.0165426	0	0	0.0787712	0	0	0	0	0	0	0	0	0	0	0	0	0	0	0	0	0	0	0.100301	0.179662	0	0.155199	0.0862069	0	0.139665	0.0523013	0	0.319489	0	0.165426	0	0	0	0	0	0	0	0	0
4	FAMILY	0.406006	Spirochaetaceae	0.00444642	0	0	0	0	0	0	0	0	0	0	0.0444642	0	0	0	0	0	0	0	0	0	0	0	0	0	0	0	0	0	0	0	0	0	0	0	0	0	0	0	0	0	0	0	0	0	0
4	FAMILY	0.406006	Cryomorphaceae	0.00385951	0	0	0	0	0.0385951	0	0	0	0	0	0	0	0	0	0	0	0	0	0	0	0	0	0	0	0	0	0	0	0	0	0	0	0	0	0	0	0	0	0	0	0	0	0	0	0
4	FAMILY	0.406006	Pseudomonadaceae	0.00258665	0	0	0	0	0	0	0.0258665	0	0	0	0	0	0	0	0	0	0	0	0	0	0	0	0	0	0	0	0	0	0	0	0	0	0	0	0	0	0	0	0	0	0	0	0	0	0
4	FAMILY	0.398757	Actinomycetaceae	0	0.0195791	0.0176841	0.00537346	0.00508573	0	0	0	0	0	0	0	0	0	0	0	0	0	0	0.195791	0	0	0	0	0	0.0334336	0	0.0388048	0	0	0	0	0.104603	0	0	0	0	0	0	0.0537346	0	0	0	0	0	0
4	FAMILY	0.547294	Bradyrhizobiaceae	0	0	0.0104603	0	0.00353357	0	0	0	0	0	0	0	0	0	0	0	0	0	0	0	0	0	0	0	0	0	0	0	0	0	0	0	0.104603	0	0	0	0	0	0	0	0	0	0	0	0	0
4	FAMILY	0.406006	Brevibacteriaceae	0	0	0	0.00257467	0	0	0	0	0	0	0	0	0	0	0	0	0	0	0	0	0	0	0	0	0	0	0	0	0	0	0	0	0	0	0	0	0	0	0	0	0	0	0	0.0257467	0	0
4	FAMILY	0.406006	Burkholderiaceae	0	0	0.00476417	0	0	0	0	0	0	0	0	0	0	0	0	0	0	0	0	0	0	0	0	0	0	0	0	0	0	0	0.0476417	0	0	0	0	0	0	0	0	0	0	0	0	0	0	0
4	FAMILY	0.0857774	Cardiobacteriaceae	0	0.017236	0	0	0	0	0	0	0	0	0	0	0	0	0	0	0	0	0.0255167	0.146843	0	0	0	0	0	0	0	0	0	0	0	0	0	0	0	0	0	0	0	0	0	0	0	0	0	0
4	FAMILY	0.406006	Chloroplast	0	0	0	0.00268673	0	0	0	0	0	0	0	0	0	0	0	0	0	0	0	0	0	0	0	0	0	0	0	0	0	0	0	0	0	0	0	0	0	0	0	0.0268673	0	0	0	0	0	0
4	FAMILY	0.406006	Corynebacteriaceae	0	0.00489476	0	0	0	0	0	0	0	0	0	0	0	0	0	0	0	0	0	0.0489476	0	0	0	0	0	0	0	0	0	0	0	0	0	0	0	0	0	0	0	0	0	0	0	0	0	0
4	FAMILY	0.380796	Desulfonatronaceae	0	0.00903725	0	0.00502099	0.0127768	0	0	0	0	0	0	0	0	0	0	0	0	0.0393391	0.0510334	0	0	0	0	0	0	0	0	0	0	0	0	0	0	0	0	0.0233427	0	0	0	0.0268673	0	0	0	0	0	0
4	FAMILY	0.0520413	Micrococcaceae	0	0.0626911	0.00359971	0.00268673	0.0464305	0	0	0	0	0	0	0	0	0	0	0.122474	0.059988	0	0	0.0978953	0	0.346554	0	0	0	0	0	0	0	0	0	0	0	0.0359971	0	0	0	0	0	0.0268673	0	0	0	0	0	0
4	FAMILY	0.406006	Oxalobacteraceae	0	0	0	0	0.00353357	0	0	0	0	0	0	0	0	0	0	0	0	0	0	0	0	0	0	0	0	0	0	0	0	0	0	0	0	0	0	0	0	0	0	0	0	0	0	0	0	0
4	FAMILY	0.406006	Paenibacillaceae 1	0	0	0	0.00537346	0	0	0	0	0	0	0	0	0	0	0	0	0	0	0	0	0	0	0	0	0	0	0	0	0	0	0	0	0	0	0	0	0	0	0	0.0537346	0	0	0	0	0	0
4	FAMILY	0.406006	Pasteurellaceae	0	0	0	0	0.00425894	0	0	0	0	0	0	0	0	0	0	0	0	0	0	0	0	0	0	0	0	0	0	0	0	0	0	0	0	0	0	0	0	0	0	0	0	0	0	0	0	0
4	FAMILY	0.406006	Syntrophomonadaceae	0	0.00489476	0	0	0	0	0	0	0	0	0	0	0	0	0	0	0	0	0	0.0489476	0	0	0	0	0	0	0	0	0	0	0	0	0	0	0	0	0	0	0	0	0	0	0	0	0	0
4	FAMILY	0.000381321	Verrucomicrobiaceae	0	0.312614	0.0881727	0.0553052	1.19812	0	0	0	0	0	0	0	0	0	0	0.061237	0.029994	1.02282	0.0255167	0.244738	0.17138	0.962649	0.330033	0.277778	0	0.334336	0	0	0.155199	0.12931	0.0952835	0.167598	0	0	0	0.0233427	0.165426	0.0410509	0	0	0	0	0.323232	0	0	0.0627549
4	FAMILY	0.406006	Xanthomonadaceae	0	0.0029994	0	0	0	0	0	0	0	0	0	0	0	0	0	0	0.029994	0	0	0	0	0	0	0	0	0	0	0	0	0	0	0	0	0	0	0	0	0	0	0	0	0	0	0	0	0
5	GENUS	3.35697e-07	Clostridium XlVa	4.90873	2.96496	0.287232	1.39519	1.01197	3.70513	4.52934	7.88929	1.59038	5.8851	7.03162	3.20142	6.38397	4.15832	4.71275	1.77587	2.15957	1.33753	3.06201	1.95791	5.14139	2.65691	1.9802	7.22222	2.35602	0.0334336	0	0.271634	0.67253	0.12931	0.0952835	0.195531	1.15063	0.323974	0	2.80112	1.15798	1.23153	1.9685	0.0537346	1.45089	3.01132	0.262626	1.05561	0.958576	3.07499
5	GENUS	0.00307395	Lactobacillus	4.0873	1.77807	2.91718	2.09232	5.39199	1.27364	0.472627	3.05225	8.10706	0.934143	6.70127	3.37928	2.8425	8.56713	5.54309	0.367422	1.25975	1.06216	0.1531	0.146843	1.11397	11.2052	1.56766	0.555556	0.34904	6.8539	1.65289	5.39387	4.29384	1.12069	0.428776	4.94413	1.62134	1.94384	0.91853	1.63399	1.77833	1.72414	1.83727	1.90758	1.67411	4.02313	1.63636	3.4758	1.23245	5.61657
5	GENUS	0.00515585	Barnesiella	4.0556	5.37455	2.28422	11.0736	5.7663	5.98225	3.8204	2.01759	5.6633	5.13779	3.49221	2.3566	3.07549	5.71142	3.29892	4.16412	2.72945	9.67742	7.27226	7.78267	3.42759	5.00578	7.83828	3.05556	2.79232	0.334336	0.179662	15.4443	4.50078	0.387931	0.142925	1.64804	0.0523013	0.0719942	0.0798722	14.1923	1.9024	6.81445	10.4987	1.50457	22.433	10.4312	28.4242	10.1184	4.4163	3.60841
5	GENUS	8.36453e-07	Flavonifractor	3.51876	6.47252	0.218005	1.96118	2.84945	4.01389	2.32375	4.57838	3.37471	3.08267	3.11468	4.57981	4.93942	1.90381	3.27648	6.85854	2.27954	7.63179	6.73641	2.44738	7.79777	5.23681	7.17822	8.61111	9.94764	0.100301	0.0718649	0.737291	0	0.301724	0.0476417	0.335196	0.366109	0.179986	0.0399361	5.01867	0.578991	2.99672	1.70604	0.617947	0.818452	4.96266	0.161616	1.21009	1.54057	3.89081
5	GENUS	3.43115e-05	Oscillibacter	3.51339	4.26824	0.0333969	2.65093	2.68276	5.63489	4.0961	4.83704	1.35764	3.59645	3.39783	3.64606	3.72787	1.65331	3.18671	5.69504	1.88962	6.49095	6.53228	3.03475	3.59897	1.57874	2.31023	3.61111	7.94066	0	0	0	0.103466	0	0.190567	0	0	0	0.0399361	5.01867	0.537634	2.83251	2.09974	0.241805	1.93452	6.914	0.20202	3.57878	3.14961	3.73392
5	GENUS	3.42622e-07	Lachnospiracea_incertae_sedis	2.38184	2.27004	0.32562	0.318523	1.68887	2.04554	2.52068	4.03518	2.05586	2.52219	1.88768	2.04535	2.00373	2.05411	2.64811	3.49051	1.25975	1.06216	2.50064	2.10475	2.22793	2.04082	0.825083	3.61111	3.57766	0.300903	0.251527	0.465658	0.67253	0.0862069	0.0952835	0.75419	0.366109	0.143988	0.119808	0.396825	0.372208	0.287356	0.328084	0.241805	0.14881	0.529993	0.040404	0.360453	0.479288	2.85535
5	GENUS	1.3665e-06	Helicobacter	2.09253	0.505486	0.00678691	0.357819	1.30835	0.849093	5.27767	7.06156	1.97828	0.513779	0.707881	2.93464	0.232992	0.651303	0.718133	0.551133	0.569886	0.118017	1.35239	1.0279	0.17138	0.38506	0.165017	0.277778	0.4363	0	0	0	0	0	0	0.027933	0	0	0.0399361	0.536881	0.124069	0.0410509	0.328084	0.0537346	0.186012	0.770899	0.20202	0.102987	1.23245	0.878569
5	GENUS	3.17198e-06	Ruminococcus	1.91398	0.185425	0.0203382	0.00466853	0.077759	0.617522	4.76566	2.43145	1.59038	0.840729	2.07645	0.755892	0.978565	3.55711	1.52603	0.061237	0	0	0.102067	0	0.342759	0.808625	0	0.277778	0.26178	0	0.0359324	0	0	0	0.0476417	0	0	0	0.119808	0.0466853	0	0	0	0	0	0	0	0	0	0.25102
5	GENUS	1.83443e-06	Butyricimonas	1.21275	0.787931	0.0027933	0.0467127	0.384324	1.96835	1.29972	0.362131	0.930954	1.44792	1.88768	0.133393	0.978565	1.50301	1.6158	0.673607	0.089982	2.08497	0.663435	0.587372	0.342759	1.61725	1.73267	0	0.08726	0	0	0	0	0	0	0.027933	0	0	0	0.070028	0	0	0	0	0.14881	0.0240906	0.121212	0.102987	0	0.50204
5	GENUS	3.68233e-05	Bacteroides	1.17595	2.96944	9.88535	12.0713	5.3276	1.85257	2.91453	0.387998	0.581846	1.68146	1.36857	0.578035	0.978565	0.450902	0.964991	3.00061	4.16917	4.79937	0.739985	3.96476	0.342759	4.65922	4.45545	2.77778	0.78534	13.5406	2.01222	5.54909	19.0895	18.5345	0.428776	11.8436	3.60879	21.8503	2.39617	6.676	13.7717	8.9491	7.93963	27.7539	7.8497	2.69815	22.3434	9.03708	13.6939	5.4283
5	GENUS	2.14474e-07	Anaerostipes	0.976293	0.0274426	0	0.00410509	0.0100778	0.733308	2.12682	2.37972	0.310318	0.280243	0.943841	1.06714	0.792171	0.501002	0.628366	0	0	0	0.127584	0.146843	0	0	0	0	0	0	0	0	0	0	0	0	0	0	0	0	0	0.0410509	0	0	0	0	0	0	0	0
5	GENUS	1.63642e-05	Prevotella	0.955526	1.98995	0.0945105	0.28163	5.88649	0.463142	0.708941	0.646663	1.86191	1.21439	0.424729	0.84482	1.77074	0.901804	0.718133	1.34721	1.34973	0.629426	3.01097	10.0832	0.257069	0.038506	0.660066	1.38889	1.13438	0	0	0.155219	0	0.0431034	0	0.027933	0	0	0.71885	0.957049	0.082713	0.164204	0.328084	0	0.372024	0.0963623	0.181818	0.257467	0.376583	2.88673
5	GENUS	1.64255e-06	Marvinbryantia	0.864539	1.26841	0	0.0316751	0.529377	1.42802	0.433241	2.04346	0.155159	0.0467071	1.27419	0.711427	1.49115	0.501002	0.561041	1.22474	0.179964	0.236035	2.47512	0.440529	0.856898	0.924143	2.47525	0.555556	3.31588	0	0	0	0	0	0	0	0	0	0	0.256769	0	0	0	0	0	0	0	0.0257467	0.0342349	1.47474
5	GENUS	2.15996e-06	Eubacterium	0.69994	0.613864	0.00952835	0.0405233	0.5876	0.771903	0.393856	0.905329	0.155159	0.6539	0.566305	0.800356	0.372787	1.30261	1.0772	1.59216	2.66947	0.118017	0.22965	0.342633	0.257069	0.847131	0.0825083	0	0	0	0	0	0	0	0.0952835	0	0	0	0	0.116713	0.082713	0.0410509	0.0656168	0.0268673	0	0.0722717	0	0	0	0.533417
5	GENUS	7.53508e-07	Pseudoflavonifractor	0.663242	0.708984	0.00875778	0.188092	0.57858	0.926283	0.748326	0.310398	0.581846	0.934143	0.330345	0.444642	0.83877	0.350701	1.16697	0.428659	0.839832	0.43273	0.918602	0.636319	0.599829	0.57759	1.40264	0.555556	0.69808	0	0	0	0	0	0.0476417	0	0	0	0.0399361	0.583567	0.124069	0.328407	0.0656168	0	0.223214	0.313178	0.020202	0.0514933	0.171174	0.407907
5	GENUS	0.00613736	Bifidobacterium	0.524049	2.72648	1.82042	1.41519	2.69042	0	0.157542	0	1.31885	0	1.7933	0.0889284	1.11836	0.651303	0.112208	6.30741	0.029994	0.944138	0.382751	1.0279	5.31277	2.88795	3.79538	0.555556	6.02094	1.90572	0.28746	0.737291	2.27625	3.40517	0.142925	3.88268	3.50418	1.2239	0.838658	0.186741	2.31596	0.0821018	1.31234	3.17034	0.78125	0.240906	1.79798	3.88774	0.376583	2.32193
5	GENUS	1.56196e-06	Roseburia	0.449021	1.16382	0.0347208	0.269916	0.636095	1.00347	0.708941	0.879462	0.271528	0.233536	0.23596	0.311249	0.186393	0.300601	0.359066	0.673607	1.55969	1.06216	0.459301	1.32159	1.7138	0.462072	0.990099	1.38889	2.00698	0	0	0.271634	0	0	0.0476417	0.027933	0	0	0	0.676937	0.124069	0.246305	0.131234	0.0806018	0.409226	0.264996	0.0808081	0.102987	0.581992	0.690304
5	GENUS	2.78564e-08	Allobaculum	0.431526	1.61996	17.259	11.1848	4.27808	0	0.157542	0.0258665	0.271528	0.140121	1.84049	0.222321	0.931966	0.501002	0.224417	1.10227	0.44991	1.45555	0	0.783162	5.82691	1.46323	2.31023	0.277778	2.53054	18.6225	15.8462	12.7668	14.8474	17.8448	5.38352	31.648	27.3013	14.8308	13.4984	7.60971	12.6551	13.3826	22.769	16.3353	9.85863	6.26355	6.18182	6.38517	10.4074	2.41607
5	GENUS	2.28841e-06	Moryella	0.420428	0.55025	0.00388048	0.0729841	0.827803	0.694712	0.905868	0.620797	0.232739	0.420364	0.23596	0.622499	0.186393	0.150301	0.13465	0.367422	1.34973	0.590087	0.867568	0.587372	0.771208	0.115518	0.330033	0	0.52356	0	0	0.0388048	0	0	0	0	0	0	0	0.256769	0	0	0.0656168	0	0.0744048	0.0240906	0	0.30896	0	1.9454
5	GENUS	1.41026e-05	Alistipes	0.39558	0.27727	0.0337802	0.944289	0.177242	1.08066	0.35447	0.0775996	0.193949	0.560486	0.519113	0.266785	0.605778	0.0501002	0.246858	0.061237	0.029994	0.550747	0.1531	0.930005	0	0.038506	0.660066	0	0.34904	0	0	0.0388048	0.103466	0	0	0.195531	0	0	0	1.30719	1.48883	0.862069	1.44357	0.510478	0.78125	0.770899	1.23232	0.7724	0.273879	0.313775
5	GENUS	0.000376525	Clostridium XlVb	0.381148	0.455793	0.0495845	0.895667	0.52266	0.115785	0.275699	1.21573	0.0775795	0.186829	0.283152	0.800356	0.465983	0.300601	0.0897666	0.306185	0.629874	0.314713	0.102067	0	0.342759	0.539084	0.165017	1.11111	1.04712	0	0.107797	0.388048	0	0	0	0	0	0	0	0.70028	0.744417	0.862069	0.787402	0.0537346	0.669643	2.14406	0.141414	1.31308	1.54057	0.878569
5	GENUS	0.000502399	Clostridium XI	0.322271	3.0916	1.53876	1.98921	1.10978	0.385951	0.236314	0.232799	0.465477	0.373657	0.424729	0.311249	0.0931966	0.250501	0.448833	3.85793	2.72945	0.86546	1.04619	7.63583	4.88432	5.66038	1.23762	0.555556	2.44328	3.41023	0.790514	1.04773	1.29333	2.15517	0.142925	1.50838	2.35356	1.36789	1.31789	0.676937	3.18445	4.02299	0.0656168	1.58517	1.00446	1.15635	2.9899	4.04222	1.16398	1.22372
5	GENUS	6.16053e-06	Anaeroplasma	0.318464	0.0620537	0	0	0	0.347356	0.157542	0.620797	0.775795	0	0	0.53357	0.0465983	0.501002	0.201975	0	0	0	0	0	0.342759	0	0	0.277778	0	0	0	0	0	0	0	0	0	0	0	0	0	0	0	0	0	0	0	0	0	0
5	GENUS	0.000270873	TM7_genera_incertae_sedis	0.281632	0.0640806	0	0	0.00758133	0	0.433241	0	0.116369	0	1.1798	0.622499	0.139795	0.1002	0.224417	0	0.029994	0	0.0510334	0.391581	0.0856898	0	0.0825083	0	0	0	0	0	0	0	0	0	0	0	0	0	0	0	0	0	0	0	0	0	0	0
5	GENUS	0.00704152	Clostridium IV	0.219916	0.528606	0.602153	0.147076	0.378336	0.192976	0.118157	0.103466	0.116369	0.280243	0.23596	0.489106	0.186393	0.0501002	0.426391	0.244948	1.55969	0.668765	0.637918	0.440529	0.599829	0.269542	0.412541	0.277778	0.17452	1.20361	1.14984	0.349243	0.931195	0.12931	0	1.06145	0.209205	0.827934	0.159744	0.140056	0	0.0410509	0	0.107469	0.0372024	0.43363	0.0606061	0.102987	0.547758	0.219642
5	GENUS	0.000379962	Hallella	0.216292	0.145302	0.00907452	0	0.0958259	1.19645	0.0787712	0.0258665	0.0387898	0	0.283152	0.0444642	0.372787	0.1002	0.0224417	0	0.119976	0	0.0255167	0.0489476	0.0856898	0.038506	0	0	1.13438	0	0	0	0	0.0431034	0.0476417	0	0	0	0	0	0	0	0	0	0	0	0	0	0	0
5	GENUS	3.84527e-06	Blautia	0.208345	3.07912	7.20631	6.15914	3.19622	0.0771903	0.196928	0.129333	0	0.140121	0.0471921	0.489106	0	0.801603	0.201975	2.8169	21.8956	0.550747	0.944118	2.1537	0.514139	0.346554	0.577558	0.555556	0.4363	9.32798	4.59935	11.9519	6.62183	6.63793	3.38256	5.86592	15.8996	5.57955	2.19649	2.0775	8.89165	7.79967	3.93701	5.69586	5.91518	4.6013	0.747475	8.77961	13.1462	4.01632
5	GENUS	8.88598e-07	Parasutterella	0.184201	0.288647	5.62783	1.82993	1.95842	0.154381	0.157542	0.0775996	0.349108	0.0467071	0.330345	0.222321	0.27959	0	0.224417	0.183711	0.419916	0.511408	0.255167	0.244738	0.17138	0.770119	0.330033	0	0	2.40722	11.6062	0.97012	2.37972	5.90517	9.90948	3.01676	3.29498	4.9676	11.8211	0.490196	1.73697	0.821018	5.11811	3.38528	0.818452	1.80679	3.05051	0.798146	0.273879	0.658927
5	GENUS	0.0256507	Desulfovibrio	0.159355	0.824627	1.00574	0.726827	0.739448	0.656117	0.315085	0.181066	0.0775795	0.140121	0	0.0889284	0	0	0.13465	1.04103	0.539892	1.41621	1.73514	0.0489476	0.0856898	0.269542	2.06271	0	1.04712	1.53795	0.754581	0.892511	4.65598	0.387931	0.0476417	1.39665	0.104603	0	0.279553	0.723623	0.330852	0.246305	1.04987	0.161204	0.855655	2.0477	1.0303	0.411946	0.410818	0.12551
5	GENUS	0.000143072	Elusimicrobium	0.158426	0.0363023	0	0	0.0130876	0	0.0393856	0.129333	0.310318	0.186829	0	0.0444642	0.0931966	0.601202	0.179533	0	0.089982	0	0.0255167	0	0	0	0.247525	0	0	0	0	0	0	0	0	0	0	0	0	0	0	0	0	0	0	0	0	0	0	0
5	GENUS	2.90037e-05	Parabacteroides	0.146484	0.463878	0.0133476	0.239351	0.69913	0.501737	0.0393856	0	0.116369	0.233536	0.0943841	0.0444642	0.232992	0	0.201975	0.734844	0.389922	0.786782	0.459301	0.978953	0.514139	0.19253	0.49505	0	0.08726	0	0	0.0776096	0	0	0	0.0558659	0	0	0	0.863679	0.248139	0.246305	0.19685	0.0268673	0.0744048	0.0963623	0.161616	0	0.479288	0.564794
5	GENUS	0.00883478	Turicibacter	0.117667	0.488344	0.393971	0.659966	0.813686	0.0385951	0.118157	0.0258665	0.193949	0.186829	0.23596	0.0889284	0.0931966	0.150301	0.0448833	1.28598	0.089982	0.157356	0.280684	0.881057	0.771208	0.462072	0.0825083	0	0.8726	0.768974	0.431189	0.620877	0.155199	0.344828	0.333492	0.251397	0.41841	0.215983	0.399361	0.140056	0.620347	1.02627	0.0656168	0.29554	0.892857	0.337268	0.444444	1.5448	1.23245	0.564794
5	GENUS	0.00379369	Sporobacterium	0.0610263	0.0325457	0	0.0106056	0	0	0	0.129333	0.116369	0	0.0943841	0.0889284	0.0465983	0	0.13465	0	0.29994	0	0.0255167	0	0	0	0	0	0	0	0	0	0	0	0	0	0	0	0	0.0233427	0.082713	0	0	0	0	0	0	0	0	0
5	GENUS	0.0048878	Sporobacter	0.057717	0.00770119	0	0.0234844	0.00461255	0	0	0.0775996	0.0775795	0.0934143	0	0.133393	0	0.150301	0.0448833	0	0	0	0	0	0	0.0770119	0	0	0	0	0	0	0	0	0	0	0	0	0	0.070028	0	0.0410509	0	0	0	0.0722717	0	0.0514933	0	0
5	GENUS	0.0162618	Anaerotruncus	0.0559857	0.0602413	0	0.0856934	0.0223501	0.0385951	0.0393856	0.0517331	0	0.0467071	0.0471921	0.222321	0.0465983	0	0.067325	0.061237	0	0.118017	0.127584	0	0.257069	0.038506	0	0	0	0	0	0	0	0	0	0	0	0	0	0.396825	0	0.123153	0.0656168	0	0	0.168634	0	0	0.102705	0.0313775
5	GENUS	2.80932e-07	Escherichia/Shigella	0.0549136	0.0543008	15.198	1.65222	0.27699	0	0.0787712	0	0.0387898	0	0	0.177857	0.186393	0	0.067325	0	0	0	0.0255167	0	0.0856898	0.154024	0	0.277778	0	8.49214	24.47	2.21187	2.63839	16.9397	37.494	2.2905	9.72803	20.8783	26.8371	0.256769	4.79735	1.14943	2.82152	3.38528	0.446429	1.15635	0.767677	1.46756	0.273879	0.219642
5	GENUS	0.039722	Gordonibacter	0.0442237	0.008726	0	0.00257467	0.00693743	0	0.0787712	0.0517331	0.0387898	0	0	0	0	0.250501	0.0224417	0	0	0	0	0	0	0	0	0	0.08726	0	0	0	0	0	0	0	0	0	0	0	0	0	0	0	0	0	0	0.0257467	0	0
5	GENUS	0.222834	Capnocytophaga	0.0388829	0.00489476	0	0	0	0	0	0	0.0775795	0	0	0.311249	0	0	0	0	0	0	0	0.0489476	0	0	0	0	0	0	0	0	0	0	0	0	0	0	0	0	0	0	0	0	0	0	0	0	0	0
5	GENUS	4.17081e-08	Erysipelotrichaceae_incertae_sedis	0.0372708	0	1.35566	0.228426	0	0	0.0393856	0.0775996	0	0.0934143	0	0	0	0.0501002	0.112208	0	0	0	0	0	0	0	0	0	0	2.10632	1.86849	0.698487	2.12106	0.517241	1.95331	1.17318	1.88285	1.11591	0.119808	0	0.413565	0.205255	0.0656168	0.403009	0.14881	0.0481812	0.040404	0.30896	0.650462	0
5	GENUS	0.175151	Acetivibrio	0.035034	0.0183711	0	0.00821018	0	0	0	0.0258665	0	0	0	0	0.27959	0	0.0448833	0.183711	0	0	0	0	0	0	0	0	0	0	0	0	0	0	0	0	0	0	0	0	0	0.0821018	0	0	0	0	0	0	0	0
5	GENUS	0.0175418	Odoribacter	0.0344832	0.0701162	0.00837989	0.108147	0.0650005	0	0.0393856	0.0775996	0	0	0	0	0.0931966	0	0.13465	0.122474	0.119976	0	0.0765501	0.0489476	0.0856898	0	0.247525	0	0	0	0	0	0	0	0	0.0837989	0	0	0	0.186741	0	0.0821018	0.0656168	0.0537346	0.0372024	0.264996	0.262626	0.0257467	0.102705	0
5	GENUS	0.010748	Acetanaerobacterium	0.033871	0.0246691	0.0203767	0.150304	0.0186445	0	0	0.0775996	0.0387898	0	0	0.222321	0	0	0	0	0.059988	0.0786782	0.0255167	0	0	0	0.0825083	0	0	0.100301	0	0	0.103466	0	0	0	0	0	0	0.0933707	0.0413565	0.410509	0.262467	0.241805	0.14881	0	0.20202	0	0.102705	0
5	GENUS	0.080798	Eggerthella	0.0325841	0.0159132	0	0	0.0192959	0	0	0	0	0	0	0.0444642	0.186393	0.0501002	0.0448833	0.061237	0	0	0	0.0978953	0	0	0	0	0	0	0	0	0	0	0	0	0	0	0	0	0	0	0	0	0	0	0	0	0	0.0313775
5	GENUS	0.0527084	Coprobacillus	0.0317262	0.0491564	0.118419	0.00752858	0.0483599	0.192976	0	0	0.0775795	0.0467071	0	0	0	0	0	0.183711	0.209958	0	0	0.0978953	0	0	0	0	0	0.0668673	0.14373	0	0.258665	0.0431034	0.238209	0	0.313808	0	0.119808	0	0	0.0410509	0	0	0	0	0	0	0.0342349	0.0627549
5	GENUS	0.0140172	Gemmiger	0.029783	0	0	0	0	0	0	0	0	0	0.141576	0.0889284	0	0	0.067325	0	0	0	0	0	0	0	0	0	0	0	0	0	0	0	0	0	0	0	0	0	0	0	0	0	0	0	0	0	0	0
5	GENUS	9.8204e-09	Clostridium XVIII	0.0258402	0	1.97743	1.0111	0	0	0	0	0	0	0.23596	0	0	0	0.0224417	0	0	0	0	0	0	0	0	0	0	2.74156	4.67122	0.504463	1.44853	0.775862	3.33492	0.810056	1.83054	1.97984	1.67732	0.0466853	1.36476	0.779967	0.19685	2.01505	1.33929	0.240906	0.161616	1.1586	2.80726	0
5	GENUS	0.0116838	Anaerofilum	0.0255712	0.0787303	0	0.00846356	0.0334616	0	0	0.0258665	0	0.0467071	0.0471921	0.0444642	0.0465983	0	0.0448833	0.061237	0.14997	0.118017	0.0510334	0	0	0.0770119	0.330033	0	0	0	0	0	0	0	0	0	0	0	0	0.0233427	0	0	0	0	0.0372024	0.0240906	0	0	0	0
5	GENUS	0.00450077	Peptococcus	0.0247865	0.0617131	0.00359971	0	0.0796417	0.0385951	0	0	0	0.186829	0	0	0	0	0.0224417	0.061237	0.239952	0	0.0255167	0.0978953	0	0.19253	0	0	0	0	0	0	0	0	0	0	0	0.0359971	0	0	0	0	0	0	0	0	0	0	0	0.0313775
5	GENUS	0.235025	Leptotrichia	0.0238413	0.00978953	0	0	0	0	0	0	0.193949	0	0	0.0444642	0	0	0	0	0	0	0	0.0978953	0	0	0	0	0	0	0	0	0	0	0	0	0	0	0	0	0	0	0	0	0	0	0	0	0	0
5	GENUS	0.0444173	Enterorhabdus	0.0214855	0.00555107	0.183286	0.0341518	0.0197647	0	0.118157	0	0	0	0	0	0.0465983	0.0501002	0	0	0.029994	0	0.0255167	0	0	0	0	0	0	0.100301	0.0359324	0.0388048	0.362131	0.172414	0	0.391061	0.732218	0	0	0.0233427	0	0.0410509	0	0.134336	0.0744048	0.0481812	0.020202	0	0	0
5	GENUS	0.0627483	Anaerobacter	0.020008	0.137432	0.0628594	0.202966	0.0863004	0	0	0	0.0387898	0	0.0943841	0.0444642	0	0	0.0224417	0.183711	0	0	0.459301	0.440529	0	0.038506	0.165017	0	0.08726	0.334336	0	0.0388048	0	0.215517	0	0	0	0	0.0399361	0	0.0413565	0.205255	0	0.188071	0.595238	0.0481812	0.0606061	0.30896	0.581992	0.12551
5	GENUS	0.222834	Lactococcus	0.0199623	0	0	0	0.00353607	0	0	0	0.155159	0	0	0.0444642	0	0	0	0	0	0	0	0	0	0	0	0	0	0	0	0	0	0	0	0	0	0	0	0	0	0	0	0	0	0	0	0	0	0
5	GENUS	0.00823964	Porphyromonas	0.0192937	0.0123412	0	0	0.0216443	0.0771903	0	0	0	0.0467071	0	0	0.0465983	0	0.0224417	0	0	0	0.0255167	0.0978953	0	0	0	0	0	0	0	0	0	0	0	0	0	0	0	0	0	0	0	0	0	0	0	0	0	0
5	GENUS	3.50286e-08	Fusobacterium	0.0182828	0.0326725	4.70443	3.0136	0	0	0	0	0	0.0467071	0.0471921	0.0889284	0	0	0	0	0	0	0	0.0489476	0	0	0	0.277778	0	3.81143	1.58103	1.12534	2.84532	7.71552	3.95426	1.75978	3.60879	5.14759	15.4952	0.070028	4.25972	1.19048	3.41207	4.08383	3.75744	1.58998	5.9596	3.65602	2.1568	0
5	GENUS	0.776512	Streptococcus	0.0180366	0.0687939	0.0188177	0.0121653	0.0218087	0	0	0	0.0387898	0	0.141576	0	0	0	0	0	0.089982	0.314713	0	0.244738	0	0.038506	0	0	0	0	0.0359324	0	0	0	0.0476417	0	0.104603	0	0	0	0	0.0410509	0	0.0806018	0	0	0	0	0	0
5	GENUS	0.0857774	Oxobacter	0.0167928	0	0	0	0	0.0385951	0	0.129333	0	0	0	0	0	0	0	0	0	0	0	0	0	0	0	0	0	0	0	0	0	0	0	0	0	0	0	0	0	0	0	0	0	0	0	0	0	0
5	GENUS	0.00538852	Parvimonas	0.0163604	0.079968	0	0.00514933	0.00947696	0	0	0	0	0	0	0.0444642	0.0465983	0.0501002	0.0224417	0.122474	0.029994	0.0393391	0	0.0489476	0.17138	0.038506	0	0	0.34904	0	0	0	0	0	0	0	0	0	0	0	0	0	0	0	0	0	0	0.0514933	0	0
5	GENUS	2.58159e-07	Dorea	0.0158444	0.0462642	0.942715	1.35842	0.0268803	0	0.0393856	0.0517331	0	0	0	0	0	0	0.067325	0	0.29994	0	0	0	0.0856898	0.0770119	0	0	0	1.47108	1.14984	2.79395	0.879462	0.732759	0.0952835	1.67598	0.209205	0.179986	0.239617	0.140056	1.03391	2.79146	1.5748	1.34336	1.33929	3.66177	0.30303	0.54068	0.855871	0
5	GENUS	0.0670984	Coprococcus	0.0142256	0.0399625	0	0	0	0	0	0.103466	0.0387898	0	0	0	0	0	0	0	0	0.0393391	0	0	0	0	0.0825083	0.277778	0	0	0	0	0	0	0	0	0	0	0	0	0	0	0	0	0	0	0	0	0	0
5	GENUS	5.82184e-08	Phascolarctobacterium	0.0132979	0.059988	4.94098	2.89921	3.86589	0.0385951	0	0	0	0	0.0943841	0	0	0	0	0	0.59988	0	0	0	0	0	0	0	0	8.72618	8.62379	4.69538	4.24211	3.44828	3.71606	3.93855	3.13808	4.9676	3.91374	1.02708	5.16956	4.3514	1.64042	2.68673	3.125	1.90316	2.08081	2.52317	4.48477	1.38061
5	GENUS	0.24679	Neisseria	0.0124287	0.00978953	0	0	0	0	0	0	0.0775795	0.0467071	0	0	0	0	0	0	0	0	0	0.0978953	0	0	0	0	0	0	0	0	0	0	0	0	0	0	0	0	0	0	0	0	0	0	0	0	0	0
5	GENUS	0.547294	Erysipelothrix	0.0116369	0.0038506	0	0	0	0	0	0	0.116369	0	0	0	0	0	0	0	0	0	0	0	0	0.038506	0	0	0	0	0	0	0	0	0	0	0	0	0	0	0	0	0	0	0	0	0	0	0	0
5	GENUS	0.00377344	Paraprevotella	0.0109019	0.00789416	0	0	0.107307	0	0.0393856	0	0	0	0.0471921	0	0	0	0.0224417	0	0.029994	0	0	0.0489476	0	0	0	0	0	0	0	0	0	0	0	0	0	0	0	0	0	0	0	0	0	0	0	0	0	0.0313775
5	GENUS	0.347601	Hespellia	0.00949835	0.00789416	0	0.00583254	0	0	0	0	0	0	0	0	0	0.0501002	0.0448833	0	0.029994	0	0	0.0489476	0	0	0	0	0	0	0	0	0	0	0	0	0	0	0	0	0	0	0	0	0	0.0240906	0	0	0.0342349	0
5	GENUS	0.406006	Oribacterium	0.00934143	0	0	0	0	0	0	0	0	0.0934143	0	0	0	0	0	0	0	0	0	0	0	0	0	0	0	0	0	0	0	0	0	0	0	0	0	0	0	0	0	0	0	0	0	0	0	0
5	GENUS	6.07895e-07	Bilophila	0.00931966	0	2.41087	0.0525267	0.00724224	0	0	0	0	0	0	0	0.0931966	0	0	0	0	0	0	0	0	0	0	0	0	0.668673	3.91664	0.0776096	0.724263	1.59483	8.05145	0.251397	1.72594	0.827934	6.26997	0	0.248139	0	0	0	0.0372024	0	0	0.102987	0.136939	0
5	GENUS	0.685466	Mucispirillum	0.00889284	0.00255167	0	0.00257467	0.012472	0	0	0	0	0	0	0.0889284	0	0	0	0	0	0	0.0255167	0	0	0	0	0	0	0	0	0	0	0	0	0	0	0	0	0	0	0	0	0	0	0	0	0.0257467	0	0
5	GENUS	0.0857774	Saccharofermentans	0.00834784	0	0	0	0	0.0385951	0	0	0	0	0	0	0	0	0.0448833	0	0	0	0	0	0	0	0	0	0	0	0	0	0	0	0	0	0	0	0	0	0	0	0	0	0	0	0	0	0	0
5	GENUS	0.000118821	Enterococcus	0.00787712	0	0.103282	0.0165426	0	0	0.0787712	0	0	0	0	0	0	0	0	0	0	0	0	0	0	0	0	0	0	0.100301	0.179662	0	0.155199	0.0862069	0	0.139665	0.0523013	0	0.319489	0	0.165426	0	0	0	0	0	0	0	0	0
5	GENUS	0.00506892	Wolinella	0.00775795	0	0	0.0225178	0.0110637	0	0	0	0.0775795	0	0	0	0	0	0	0	0	0	0	0	0	0	0	0	0	0	0	0	0	0	0	0	0	0	0	0.0233427	0.0413565	0.0410509	0	0.0268673	0	0.0240906	0	0	0.0684697	0
5	GENUS	0.0857774	Fastidiosipila	0.006904	0	0	0	0	0	0	0	0	0	0	0	0.0465983	0	0.0224417	0	0	0	0	0	0	0	0	0	0	0	0	0	0	0	0	0	0	0	0	0	0	0	0	0	0	0	0	0	0	0
5	GENUS	0.000422297	Klebsiella	0.00471921	0	1.10637	0.472976	2.40606	0	0	0	0	0	0.0471921	0	0	0	0	0	0	0	0	0	0	0	0	0	0	1.17018	0.107797	0	0	3.06034	4.57361	0.027933	0.209205	1.11591	0.798722	0.070028	1.6129	0	0	2.57926	0.186012	0.0240906	0	0.257467	0	0
5	GENUS	0.406006	Selenomonas	0.00467071	0	0	0	0	0	0	0	0	0.0467071	0	0	0	0	0	0	0	0	0	0	0	0	0	0	0	0	0	0	0	0	0	0	0	0	0	0	0	0	0	0	0	0	0	0	0	0
5	GENUS	0.406006	Acetitomaculum	0.00444642	0	0	0	0	0	0	0	0	0	0	0.0444642	0	0	0	0	0	0	0	0	0	0	0	0	0	0	0	0	0	0	0	0	0	0	0	0	0	0	0	0	0	0	0	0	0	0
5	GENUS	0.000718528	Hydrogenoanaerobacterium	0.00444642	0.0547273	0.124341	0.209797	0.021199	0	0	0	0	0	0	0.0444642	0	0	0	0	0.029994	0	0	0	0.342759	0	0	0	0.17452	0	0.107797	0.388048	0.206932	0.0431034	0	0.111732	0.313808	0.0719942	0	0	0.206782	0.205255	0.787402	0.214938	0.14881	0.120453	0.020202	0.15448	0.239644	0.0313775
5	GENUS	4.53428e-06	Parasporobacterium	0.00444642	0.0038506	0.0604451	0.075478	0.400197	0	0	0	0	0	0	0.0444642	0	0	0	0	0	0	0	0	0	0.038506	0	0	0	0.0334336	0	0.426853	0	0	0	0.0558659	0.0523013	0.0359971	0	0	0.0413565	0.0410509	0.0656168	0	0.0744048	0.0240906	0.020202	0.07724	0.410818	0.219642
5	GENUS	0.406006	Treponema	0.00444642	0	0	0	0	0	0	0	0	0	0	0.0444642	0	0	0	0	0	0	0	0	0	0	0	0	0	0	0	0	0	0	0	0	0	0	0	0	0	0	0	0	0	0	0	0	0	0
5	GENUS	0.547294	Veillonella	0.00444642	0.00978953	0	0	0	0	0	0	0	0	0	0.0444642	0	0	0	0	0	0	0	0.0978953	0	0	0	0	0	0	0	0	0	0	0	0	0	0	0	0	0	0	0	0	0	0	0	0	0	0
5	GENUS	6.50562e-07	Butyricicoccus	0.00393856	0.0270984	0.49171	0.670113	0.163521	0	0.0393856	0	0	0	0	0	0	0	0	0	0.14997	0	0	0	0	0.038506	0.0825083	0	0	0.468071	0.538987	1.66861	0.103466	0.172414	0	0.698324	0.0523013	0.575954	0.638978	0.116713	0.496278	1.43678	0.984252	0.188071	1.00446	0.481812	0.262626	0.46344	1.26669	0.156887
5	GENUS	0.459672	Collinsella	0.00387898	0.0569886	0	0	0.0111574	0	0	0	0.0387898	0	0	0	0	0	0	0	0.569886	0	0	0	0	0	0	0	0	0	0	0	0	0	0	0	0	0	0	0	0	0	0	0	0	0	0	0	0	0
5	GENUS	0.406006	Fluviicola	0.00385951	0	0	0	0	0.0385951	0	0	0	0	0	0	0	0	0	0	0	0	0	0	0	0	0	0	0	0	0	0	0	0	0	0	0	0	0	0	0	0	0	0	0	0	0	0	0	0
5	GENUS	0.406006	Lawsonia	0.00385951	0	0	0	0	0.0385951	0	0	0	0	0	0	0	0	0	0	0	0	0	0	0	0	0	0	0	0	0	0	0	0	0	0	0	0	0	0	0	0	0	0	0	0	0	0	0	0
5	GENUS	0.406006	Pseudomonas	0.00258665	0	0	0	0	0	0	0.0258665	0	0	0	0	0	0	0	0	0	0	0	0	0	0	0	0	0	0	0	0	0	0	0	0	0	0	0	0	0	0	0	0	0	0	0	0	0	0
5	GENUS	0.0219817	Ethanoligenens	0.00224417	0.0210866	0.00776096	0.00240906	0.0399403	0	0	0	0	0	0	0	0	0	0.0224417	0	0	0	0.0255167	0.146843	0	0.038506	0	0	0	0	0	0.0776096	0	0	0	0	0	0	0	0	0	0	0	0	0	0.0240906	0	0	0	0
5	GENUS	0.398757	Actinomyces	0	0.0195791	0.0176841	0.00537346	0.00508573	0	0	0	0	0	0	0	0	0	0	0	0	0	0	0.195791	0	0	0	0	0	0.0334336	0	0.0388048	0	0	0	0	0.104603	0	0	0	0	0	0	0.0537346	0	0	0	0	0	0
5	GENUS	0.000381321	Akkermansia	0	0.312614	0.0881727	0.0553052	1.19812	0	0	0	0	0	0	0	0	0	0	0.061237	0.029994	1.02282	0.0255167	0.244738	0.17138	0.962649	0.330033	0.277778	0	0.334336	0	0	0.155199	0.12931	0.0952835	0.167598	0	0	0	0.0233427	0.165426	0.0410509	0	0	0	0	0.323232	0	0	0.0627549
5	GENUS	0.406006	Anaerofustis	0	0	0	0	0.00461255	0	0	0	0	0	0	0	0	0	0	0	0	0	0	0	0	0	0	0	0	0	0	0	0	0	0	0	0	0	0	0	0	0	0	0	0	0	0	0	0	0
5	GENUS	0.406006	Bosea	0	0	0.0104603	0	0	0	0	0	0	0	0	0	0	0	0	0	0	0	0	0	0	0	0	0	0	0	0	0	0	0	0	0	0.104603	0	0	0	0	0	0	0	0	0	0	0	0	0
5	GENUS	0.406006	Brevibacterium	0	0	0	0.00257467	0	0	0	0	0	0	0	0	0	0	0	0	0	0	0	0	0	0	0	0	0	0	0	0	0	0	0	0	0	0	0	0	0	0	0	0	0	0	0	0.0257467	0	0
5	GENUS	0.0857774	Cardiobacterium	0	0.017236	0	0	0	0	0	0	0	0	0	0	0	0	0	0	0	0	0.0255167	0.146843	0	0	0	0	0	0	0	0	0	0	0	0	0	0	0	0	0	0	0	0	0	0	0	0	0	0
5	GENUS	0.406006	Catonella	0	0.00255167	0	0	0	0	0	0	0	0	0	0	0	0	0	0	0	0	0.0255167	0	0	0	0	0	0	0	0	0	0	0	0	0	0	0	0	0	0	0	0	0	0	0	0	0	0	0
5	GENUS	0.235025	Cetobacterium	0	0	0.00431034	0.00913635	0	0	0	0	0	0	0	0	0	0	0	0	0	0	0	0	0	0	0	0	0	0	0	0	0	0.0431034	0	0	0	0	0	0	0	0	0.0656168	0	0	0	0	0.0257467	0	0
5	GENUS	0.24679	Clostridium XIX	0	0	0.00431034	0.00470693	0	0	0	0	0	0	0	0	0	0	0	0	0	0	0	0	0	0	0	0	0	0	0	0	0	0.0431034	0	0	0	0	0	0	0	0	0	0.0268673	0	0	0.020202	0	0	0
5	GENUS	0.406006	Clostridium sensu stricto	0	0	0	0.00806018	0	0	0	0	0	0	0	0	0	0	0	0	0	0	0	0	0	0	0	0	0	0	0	0	0	0	0	0	0	0	0	0	0	0	0	0.0806018	0	0	0	0	0	0
5	GENUS	0.406006	Corynebacterium	0	0.00489476	0	0	0	0	0	0	0	0	0	0	0	0	0	0	0	0	0	0.0489476	0	0	0	0	0	0	0	0	0	0	0	0	0	0	0	0	0	0	0	0	0	0	0	0	0	0
5	GENUS	0.406006	Cupriavidus	0	0	0.00476417	0	0	0	0	0	0	0	0	0	0	0	0	0	0	0	0	0	0	0	0	0	0	0	0	0	0	0	0.0476417	0	0	0	0	0	0	0	0	0	0	0	0	0	0	0
5	GENUS	0.380796	Desulfonatronum	0	0.00903725	0	0.00502099	0.0127768	0	0	0	0	0	0	0	0	0	0	0	0	0.0393391	0.0510334	0	0	0	0	0	0	0	0	0	0	0	0	0	0	0	0	0.0233427	0	0	0	0.0268673	0	0	0	0	0	0
5	GENUS	0.406006	Faecalibacterium	0	0	0	0.00481812	0	0	0	0	0	0	0	0	0	0	0	0	0	0	0	0	0	0	0	0	0	0	0	0	0	0	0	0	0	0	0	0	0	0	0	0	0	0.0481812	0	0	0	0
5	GENUS	1.09462e-08	Holdemania	0	0	0.332725	0.287119	0.0135624	0	0	0	0	0	0	0	0	0	0	0	0	0	0	0	0	0	0	0	0	0.267469	0.646784	0.310438	0.206932	0.344828	0.428776	0.167598	0.470711	0.323974	0.159744	0.0933707	0.82713	0.205255	0.262467	0.107469	0.260417	0.289087	0.020202	0.46344	0.342349	0
5	GENUS	0.00176111	Morganella	0	0	0.818906	0	0.0812721	0	0	0	0	0	0	0	0	0	0	0	0	0	0	0	0	0	0	0	0	0	0.538987	0	0	0.0431034	6.33635	0	0	0.431965	0.838658	0	0	0	0	0	0	0	0	0	0	0
5	GENUS	0.719523	Olsenella	0	0.0165017	0.00517331	0	0.00349895	0	0	0	0	0	0	0	0	0	0	0	0	0	0	0	0	0	0.165017	0	0	0	0	0	0.0517331	0	0	0	0	0	0	0	0	0	0	0	0	0	0	0	0	0
5	GENUS	0.406006	Oxalobacter	0	0	0	0	0.00353357	0	0	0	0	0	0	0	0	0	0	0	0	0	0	0	0	0	0	0	0	0	0	0	0	0	0	0	0	0	0	0	0	0	0	0	0	0	0	0	0	0
5	GENUS	0.406006	Paenibacillus	0	0	0	0.00537346	0	0	0	0	0	0	0	0	0	0	0	0	0	0	0	0	0	0	0	0	0	0	0	0	0	0	0	0	0	0	0	0	0	0	0	0.0537346	0	0	0	0	0	0
5	GENUS	0.406006	Raoultella	0	0	0	0.00257467	0	0	0	0	0	0	0	0	0	0	0	0	0	0	0	0	0	0	0	0	0	0	0	0	0	0	0	0	0	0	0	0	0	0	0	0	0	0	0	0.0257467	0	0
5	GENUS	0.0140172	Rikenella	0	0.0200319	0	0	0	0	0	0	0	0	0	0	0	0	0	0.122474	0	0.0393391	0	0	0	0.038506	0	0	0	0	0	0	0	0	0	0	0	0	0	0	0	0	0	0	0	0	0	0	0	0
5	GENUS	0.0520413	Rothia	0	0.0626911	0.00359971	0.00268673	0.0464305	0	0	0	0	0	0	0	0	0	0	0.122474	0.059988	0	0	0.0978953	0	0.346554	0	0	0	0	0	0	0	0	0	0	0	0.0359971	0	0	0	0	0	0.0268673	0	0	0	0	0	0
5	GENUS	0.406006	Solobacterium	0	0.00978953	0	0	0	0	0	0	0	0	0	0	0	0	0	0	0	0	0	0.0978953	0	0	0	0	0	0	0	0	0	0	0	0	0	0	0	0	0	0	0	0	0	0	0	0	0	0
5	GENUS	0.406006	Sporacetigenium	0	0	0	0.0020202	0	0	0	0	0	0	0	0	0	0	0	0	0	0	0	0	0	0	0	0	0	0	0	0	0	0	0	0	0	0	0	0	0	0	0	0	0	0	0.020202	0	0	0
5	GENUS	0.406006	Stenotrophomonas	0	0.0029994	0	0	0	0	0	0	0	0	0	0	0	0	0	0	0.029994	0	0	0	0	0	0	0	0	0	0	0	0	0	0	0	0	0	0	0	0	0	0	0	0	0	0	0	0	0
5	GENUS	0.406006	Streptophyta	0	0	0	0.00268673	0	0	0	0	0	0	0	0	0	0	0	0	0	0	0	0	0	0	0	0	0	0	0	0	0	0	0	0	0	0	0	0	0	0	0	0.0268673	0	0	0	0	0	0
[truncated: 9 more columns]
